# Supplementary material for: Nontargeted metabonomics analysis of Scorias spongiosa fruiting bodies at different growth stages
Source: Front Microbiol. 2024 Oct 30;15:1478887. doi: 10.3389/fmicb.2024.1478887 (PMC11557477; doi:10.3389/fmicb.2024.1478887)
Supplement: Supplementary file 4 [file Table_1.XLSX]

## Sheet: S1 vs S2
	VIP	mean_S1	sd_S1	mean_S2	sd_S2	Fold Change_S1/S2	log2(FC_S1/S2)	p.value	FDR
cis-Aconitic acid	1.58961	1.65103e+08	3.4951e+06	8.00464e+07	2.60834e+06	2.0626	1.0445	3.89524e-13	1.17583e-10
beta-Alanyl-L-lysine	1.5879	8.73243e+07	1.71916e+06	5.63183e+07	905084	1.5505	0.63278	2.86623e-12	4.36887e-10
2,3-Dinor-8-iso prostaglandin F2alpha	1.58727	2.64462e+06	391719	1.00918e+07	301043	0.26205	-1.9321	5.05164e-12	6.94375e-10
Pantothenic acid	1.58614	1.73054e+07	528876	9.70504e+06	156121	1.7831	0.83441	1.22912e-11	1.25313e-09
Uracil	1.58608	9.53926e+07	1.41408e+06	7.05296e+07	1.13319e+06	1.3525	0.43565	1.28561e-11	1.28519e-09
L-Methionine	1.5835	9.35338e+07	1.93678e+06	6.8598e+07	882455	1.3635	0.44732	6.14473e-11	4.22313e-09
Beta-Tyrosine	1.58303	1.57469e+08	2.5507e+06	1.20544e+08	1.97953e+06	1.3063	0.38551	7.80252e-11	4.9432e-09
Guanidoacetic acid	1.58249	1.05595e+08	3.88168e+06	5.94485e+07	1.45054e+06	1.7762	0.82883	1.01493e-10	5.98656e-09
Glycerophosphocholine	1.58107	1.37736e+10	3.35455e+08	1.00119e+10	1.30395e+08	1.3757	0.4602	1.89763e-10	9.48506e-09
Cytosine	1.57468	1.12344e+08	4.69427e+06	7.2082e+07	913214	1.5586	0.64021	1.59018e-09	5.02162e-08
Subaphylline	1.56866	8.95283e+07	3.64107e+06	6.18935e+07	1.06099e+06	1.4465	0.53256	6.50889e-09	1.54398e-07
Linatine	1.56567	2.3202e+07	1.0947e+06	1.53163e+07	345902	1.5149	0.59918	1.15455e-08	2.44826e-07
L-Glutamine	1.56415	1.48402e+09	3.27363e+07	1.22842e+09	1.97947e+07	1.2081	0.2727	1.50931e-08	3.07351e-07
Gulonic acid	1.56364	8.14439e+06	335397	1.17694e+07	432784	0.692	-0.53117	1.64825e-08	3.2784e-07
Malonic semialdehyde	1.56201	9.8068e+06	987953	2.2204e+06	641463	4.4167	2.143	2.15158e-08	4.11985e-07
4-Oxoglutaramate	1.56101	2.45506e+08	6.5599e+06	8.46775e+07	2.45198e+07	2.8993	1.5357	2.51777e-08	4.6365e-07
Guanine	1.55809	1.58626e+08	4.47988e+06	1.27223e+08	2.60848e+06	1.2468	0.31826	3.88091e-08	6.774e-07
3,4-Dihydroxyphenylglycol	1.55693	1.99141e+07	557698	1.62504e+07	259466	1.2255	0.29332	4.56218e-08	7.7351e-07
L-Leucine	1.55331	8.51019e+08	2.05576e+07	7.18808e+08	1.1018e+07	1.1839	0.24358	7.32871e-08	1.15482e-06
Tetrahydrodipicolinate	1.54962	5.55101e+06	235519	3.75419e+06	233946	1.4786	0.56425	1.13772e-07	1.65864e-06
Phytosphingosine	1.54462	4.60906e+07	2.24052e+06	3.33785e+07	1.07691e+06	1.3808	0.46556	1.94961e-07	2.57633e-06
L-Serine	1.54197	1.2235e+08	3.28222e+06	1.04331e+08	1.53493e+06	1.1727	0.22984	2.53713e-07	3.20157e-06
9(S)-HPOT	1.53804	1.25132e+07	2.30507e+06	5.10467e+07	7.7198e+06	0.24513	-2.0284	3.65956e-07	4.38877e-06
N-Acetyl-D-glucosamine	1.53729	4.09145e+07	2.49844e+06	2.81265e+07	1.00491e+06	1.4547	0.54068	3.91407e-07	4.6245e-06
L-Proline	1.5291	6.29485e+08	1.17837e+07	7.17156e+08	1.59749e+07	0.87775	-0.18812	7.69595e-07	8.3436e-06
2-Hydroxy-3-oxoadipate	1.51919	2.01917e+07	1.56315e+06	1.27623e+07	925702	1.5821	0.66187	1.56461e-06	1.52838e-05
2-Hydroxycinnamic acid	1.5111	4.25146e+07	2.02093e+06	3.12173e+07	2.10967e+06	1.3619	0.44561	2.60682e-06	2.34415e-05
3-Dehydrosphinganine	1.50478	3.07794e+07	2.17805e+06	2.18631e+07	1.00943e+06	1.4078	0.49346	3.75417e-06	3.1896e-05
L-Tryptophan	1.49681	7.66286e+07	3.76973e+06	6.25784e+07	1.23137e+06	1.2245	0.29222	5.73351e-06	4.59726e-05
L-Threonine	1.49176	1.62067e+08	3.21006e+06	1.43353e+08	4.38278e+06	1.1305	0.17702	7.36115e-06	5.72927e-05
Vanylglycol	1.49073	1.81066e+07	346222	1.48484e+07	885910	1.2194	0.28621	7.73526e-06	5.95581e-05
Riboflavin	1.48299	1.08818e+07	698777	7.54461e+06	735276	1.4423	0.5284	1.10441e-05	8.07716e-05
Glutathione	1.4795	3.24118e+06	176434	4.024e+06	165817	0.80546	-0.31211	1.28637e-05	9.24107e-05
Ortho-Hydroxyphenylacetic acid	1.47828	1.53505e+06	376189	2.86465e+06	172152	0.53586	-0.90007	1.35532e-05	9.65978e-05
Diacetyl	1.464	3.67982e+07	7.80579e+06	1.25231e+07	2.04144e+06	2.9384	1.555	2.39788e-05	0.000158299
p-Hydroxyphenylacetic acid	1.4475	4.22405e+06	362310	2.99268e+06	246847	1.4115	0.49719	4.2984e-05	0.000260908
Betaine	1.4455	5.009e+09	1.6022e+08	4.53809e+09	5.37279e+07	1.1038	0.14244	4.59235e-05	0.000275738
L-Pipecolic acid	1.44278	6.56592e+07	9.12379e+06	4.03505e+07	1.00262e+06	1.6272	0.70241	5.01704e-05	0.00029741
Nicotinic acid	1.43593	4.99015e+07	3.01548e+06	6.23079e+07	3.49677e+06	0.80089	-0.32033	6.22143e-05	0.000359395
gamma-Aminobutyric acid	1.41302	6.8617e+08	2.17054e+07	6.27894e+08	9.01672e+06	1.0928	0.12804	0.000119842	0.000635537
Hydroxypyruvic acid	1.40189	2.73348e+08	1.72473e+07	3.48048e+08	2.60392e+07	0.78537	-0.34855	0.000159776	0.000810729
7,8-Diaminononanoate	1.39693	6.24412e+06	824846	4.25772e+06	176602	1.4665	0.55242	0.000180628	0.000901089
(R) 2,3-Dihydroxy-3-methylvalerate	1.39572	7.76757e+07	4.4469e+06	6.6589e+07	1.59896e+06	1.1665	0.22218	0.000185998	0.000924585
Methylselenopyruvate	1.39285	3.07805e+06	710269	1.41487e+06	83699.2	2.1755	1.1214	0.000199298	0.00098182
L-Cystathionine	1.38536	5.75663e+07	2.84722e+06	6.54145e+07	1.95109e+06	0.88002	-0.18439	0.000237504	0.0011382
Triethanolamine	1.38378	2.85025e+07	902696	1.11939e+07	7.59428e+06	2.5462	1.3484	0.000246243	0.00117176
Hydroquinone	1.37674	2.57847e+10	7.35616e+08	2.85158e+10	9.87898e+08	0.90422	-0.14525	0.00028829	0.00134532
L-Lysine	1.36539	5.01575e+08	1.80377e+07	4.60639e+08	6.15956e+06	1.0889	0.12283	0.000367656	0.00165596
Pipecolic acid	1.36112	2.60349e+09	1.08389e+08	2.34776e+09	5.25883e+07	1.1089	0.14916	0.000401582	0.00178784
Cellobiose	1.35711	1.4295e+09	9.97723e+07	1.14638e+09	9.0687e+07	1.247	0.31842	0.000435583	0.00191321
24,25-Dihydrolanosterol	1.35432	6.28437e+07	4.90977e+06	5.1914e+07	1.84254e+06	1.2105	0.27565	0.000460509	0.00201122
Ascorbate	1.35198	7.84984e+06	538733	6.68698e+06	157963	1.1739	0.23131	0.000482259	0.00209078
L-Ribulose	1.35053	5.72142e+07	2.41929e+06	4.08866e+07	7.53408e+06	1.3993	0.48475	0.000496137	0.0021407
Oxoglutaric acid	1.33353	2.83259e+06	1.6499e+06	8.8172e+06	2.54114e+06	0.32126	-1.6382	0.000683146	0.00282109
N-Methyl-L-glutamic acid	1.33206	1.42243e+08	1.6312e+07	1.0515e+08	9.44225e+06	1.3528	0.43592	0.000701451	0.00288585
L-Arabitol	1.29729	6.11629e+06	1.09581e+06	4.00388e+06	399140	1.5276	0.61126	0.0012608	0.00480091
Oxalureate	1.289	2.49671e+06	274783	1.88637e+06	205877	1.3236	0.40441	0.00143416	0.00534339
Phenylacetaldehyde	1.28306	7.7322e+07	4.69915e+07	2.31836e+08	7.45041e+07	0.33352	-1.5842	0.00156949	0.00577286
(2S,5S)-trans-Carboxymethylproline	1.27349	8.20282e+07	5.24952e+06	6.15537e+07	1.07018e+07	1.3326	0.41427	0.00180739	0.00649808
3-Indoleacetonitrile	1.26977	9.10612e+07	8.96446e+06	7.19227e+07	6.76789e+06	1.2661	0.34039	0.001907	0.00679273
Erucic acid	1.26213	4.27665e+09	4.03804e+08	5.19416e+09	3.69548e+08	0.82336	-0.28041	0.00212464	0.00742566
Oleic acid	1.22728	1.19573e+09	1.59884e+08	8.24495e+08	1.76281e+08	1.4503	0.53631	0.00336841	0.011109
Ergosta-5,7,22,24(28)-tetraen-3beta-ol	1.22721	1.41573e+08	2.12269e+07	4.14716e+08	1.73838e+08	0.34137	-1.5506	0.00337145	0.0111166
Choline sulfate	1.22214	5.48883e+08	2.22133e+07	5.8479e+08	6.88729e+06	0.9386	-0.09142	0.00359079	0.0117194
gamma-Glutamylalanine	1.22074	6.4987e+07	2.89485e+06	5.98315e+07	1.68285e+06	1.0862	0.11925	0.003653	0.0118871
Histamine	1.2179	2.48454e+06	613268	3.86585e+06	661733	0.64269	-0.6378	0.00378247	0.0122232
Cholesterol	1.17998	798368	190572	1.16709e+06	175487	0.68407	-0.54779	0.00585894	0.0175894
2-Keto-glutaramic acid	1.17284	7.71209e+08	4.49383e+07	7.05191e+08	1.37958e+07	1.0936	0.12911	0.00633076	0.0187427
Cyclic GMP	1.16222	7.72052e+06	1.79912e+06	1.02582e+07	398689	0.75262	-0.41	0.00708373	0.0205918
Nicotinamide ribotide	1.11816	7.86759e+06	2.20917e+06	1.41158e+07	4.3868e+06	0.55736	-0.84332	0.0109472	0.0296764
Kynurenic acid	1.09398	7.25065e+06	1.16612e+06	4.83089e+06	1.6053e+06	1.5009	0.58582	0.0136368	0.0357404
O-Phosphoethanolamine	1.09358	2.40362e+07	900415	2.19952e+07	1.41201e+06	1.0928	0.12802	0.0136856	0.0358255
2-Aminoacrylic acid	1.08722	2.99039e+07	945336	2.82183e+07	1.03041e+06	1.0597	0.083702	0.0144693	0.0375515
12-Keto-leukotriene B4	1.06034	3.33103e+06	299806	5.03583e+06	1.45002e+06	0.66147	-0.59626	0.0181535	0.0450907
Adenine	1.05736	1.91469e+09	1.8469e+08	1.7e+09	3.1834e+07	1.1263	0.17158	0.0186007	0.0460073
Carbamoyl phosphate	1.05575	2.26394e+08	1.19172e+08	3.63147e+08	1.1241e+07	0.62342	-0.68172	0.0188457	0.0465026
L-Arginine	1.05157	1.09524e+08	1.68719e+07	9.02071e+07	2.30045e+06	1.2141	0.27993	0.0194921	0.0477957
Pyroglutamic acid	1.04689	7.20539e+07	2.64979e+07	4.21831e+07	1.48862e+06	1.7081	0.77241	0.020236	0.0493716
1-Methylhistidine	1.03412	7.43378e+07	4.55444e+07	2.23271e+07	1.24315e+07	3.3295	1.7353	0.0223692	0.0538252
Thyroxine	1.03028	8.36703e+07	4.13508e+07	3.73849e+07	8.83174e+06	2.2381	1.1623	0.0230404	0.0551386
(S)-Lactate	1.02707	4.02925e+06	1.36923e+06	7.006e+06	2.36642e+06	0.57511	-0.79808	0.0236145	0.0562241
N-Methyltyramine	1.02405	4.48425e+07	2.95012e+07	1.18129e+07	7.69629e+06	3.7961	1.9245	0.0241619	0.0572089
12-Keto-tetrahydro-leukotriene B4	1.02383	6.6852e+07	7.96956e+06	5.64363e+07	5.38442e+06	1.1846	0.24435	0.0242029	0.0572797
D-Glucuronic Acid	1.02279	2.34407e+07	7.8539e+06	1.4735e+07	1.77846e+06	1.5908	0.66976	0.0243932	0.0576325
2-Methyl-trans-aconitate	1.01775	7.15249e+06	1.27371e+06	5.57699e+06	733091	1.2825	0.35896	0.0253361	0.0595223
Capsidiol	1.0152	1.4e+07	1.18553e+06	1.72414e+07	2.79531e+06	0.812	-0.30045	0.0258228	0.0603891
N-Formyl-L-methionine	1.00622	6.52508e+07	4.28887e+07	1.99323e+07	4.14233e+06	3.2736	1.7109	0.0275921	0.0637521
Gentisic acid	1.00303	3.01557e+09	3.44796e+08	3.46885e+09	2.62328e+08	0.86933	-0.20202	0.0282398	0.0650144
Deoxyuridine-5'-triphosphate	1.00189	5.25017e+07	3.03049e+06	4.50835e+07	6.42483e+06	1.1645	0.21976	0.0284741	0.0654222
Squalene	1.69411	2.04453e+06	96654.7	177342	20194.6	11.529	3.5272	5.29933e-13	3.46101e-10
Pyruvic acid	1.69182	2.66281e+08	4.28616e+06	1.54821e+08	6.06004e+06	1.7199	0.78235	5.24874e-12	1.89252e-09
Salicylic acid	1.68968	4.4704e+07	907669	2.47971e+07	1.24116e+06	1.8028	0.85023	2.28646e-11	4.81196e-09
Docosahexaenoic acid	1.68929	1.6329e+08	8.92832e+06	2.98472e+07	5.61382e+06	5.4709	2.4518	2.86995e-11	5.63045e-09
Cytidine	1.68199	5.36497e+06	76621.4	2.60282e+06	286370	2.0612	1.0435	5.88068e-10	4.53793e-08
(R)-3-Hydroxybutyric acid	1.68181	4.06617e+07	780020	2.8131e+07	1.10502e+06	1.4454	0.53151	6.2222e-10	4.67675e-08
Gluconolactone	1.6775	2.99146e+08	5.63453e+06	1.67018e+08	1.50516e+07	1.7911	0.84085	2.00682e-09	1.17913e-07
Maleic acid	1.67552	3.97068e+08	1.27804e+07	2.34825e+08	1.62621e+07	1.6909	0.7578	3.17438e-09	1.65511e-07
Traumatic Acid	1.65726	4.21521e+06	204259	2.67151e+06	171888	1.5778	0.65795	6.05765e-08	1.71436e-06
D-Arabitol	1.64745	2.10692e+08	1.86005e+06	1.17455e+08	1.79415e+07	1.7938	0.84302	1.76116e-07	4.005e-06
N-Acetylaspartylglutamic acid	1.62874	1.71842e+06	89578.6	903663	163097	1.9016	0.92722	8.33722e-07	1.38257e-05
Citric acid	1.62773	5.55904e+09	1.36904e+08	3.68772e+09	4.08332e+08	1.5074	0.59211	8.95068e-07	1.45921e-05
D-Ribose	1.59963	1.34606e+08	2.11582e+06	1.14126e+08	5.2388e+06	1.1794	0.23811	4.67393e-06	5.62378e-05
Protocatechuic acid	1.59825	3.66826e+07	1.41489e+06	1.60396e+07	5.56118e+06	2.287	1.1935	5.00226e-06	5.96304e-05
Arachidonic acid	1.59773	2.64334e+06	179063	1.6712e+06	203423	1.5817	0.66147	5.13175e-06	6.09857e-05
Ribitol	1.59201	7.62937e+06	895384	4.29171e+06	344067	1.7777	0.83001	6.73237e-06	7.6144e-05
Fructose 1,6-bisphosphate	1.59116	4.41777e+08	2.99561e+07	2.86416e+08	3.33744e+07	1.5424	0.6252	7.00118e-06	7.8374e-05
Pyridoxal phosphate	1.56237	1.82425e+06	93445.6	1.16242e+06	197232	1.5694	0.65018	2.24124e-05	0.000205891
Alpha-Linolenic acid	1.55874	2.67034e+08	9.32391e+06	1.5941e+08	3.47969e+07	1.6751	0.74428	2.54746e-05	0.000230689
3,4-Dihydroxybenzeneacetic acid	1.55806	4.41611e+08	2.07607e+07	3.35691e+08	2.88614e+07	1.3155	0.39564	2.6085e-05	0.000234785
Succinic acid	1.53847	1.1413e+07	710335	2.57282e+07	5.13096e+06	0.4436	-1.1727	4.92241e-05	0.000397329
Stachyose	1.49042	1.38893e+08	1.17064e+07	6.8402e+07	2.74141e+07	2.0305	1.0219	0.000174751	0.0011506
Creatinine	1.47745	8.20925e+07	4.48946e+06	1.13513e+08	1.30364e+07	0.7232	-0.46754	0.000233426	0.00147323
Arachidic acid	1.47687	2.34947e+08	6.11043e+07	6.70219e+07	4.13966e+07	3.5055	1.8096	0.000236369	0.00148533
4-Hydroxycinnamic acid	1.47503	1.47805e+06	486130	353172	103053	4.1851	2.0653	0.000245885	0.00153182
Docosapentaenoic acid (22n-3)	1.46755	2.09468e+07	1.87943e+06	5.27368e+06	6.81209e+06	3.972	1.9898	0.000287772	0.00174304
Malonate	1.45693	1.27886e+09	1.83465e+08	3.40737e+08	3.94449e+08	3.7532	1.9081	0.000356507	0.00208413
Linoleic acid	1.42791	6.2772e+09	1.56223e+09	2.70621e+09	8.53452e+08	2.3196	1.2138	0.000610574	0.00322859
Tartaric acid	1.41696	2.36018e+07	7.24295e+06	5.04724e+06	6.13409e+06	4.6762	2.2253	0.000736302	0.00378114
Sphinganine	1.41014	1.70252e+08	2.0476e+07	1.12928e+08	2.16342e+07	1.5076	0.59227	0.000824035	0.00412435
Urocanic acid	1.4062	9.62136e+06	422367	4.7783e+06	2.50391e+06	2.0136	1.0097	0.00087838	0.00434312
3,4-dihydroxybenzoate	1.39109	173326	15011.6	589902	225380	0.29382	-1.767	0.00111273	0.0052839
Fumaric acid	1.3539	2.12003e+07	2.4552e+06	1.6484e+07	1.27256e+06	1.2861	0.36302	0.00189515	0.00822203
Phenylpyruvic acid	1.32649	1.90464e+06	960892	351936	23497.6	5.4119	2.4361	0.0026998	0.0110075
L-Aspartic acid	1.32632	3.40756e+07	706086	2.90547e+07	3.02792e+06	1.1728	0.22997	0.00270562	0.0110273
Behenic acid	1.25541	9.33659e+07	5.02037e+07	1.85752e+07	1.62341e+07	5.0264	2.3295	0.00600002	0.0214684
5'-Methylthioadenosine	1.24094	1.60168e+08	8.19464e+06	2.17825e+08	4.09016e+07	0.73531	-0.44358	0.00693676	0.024287
Palmitic acid	1.19383	1.16283e+09	1.82709e+08	7.50555e+08	2.66371e+08	1.5493	0.63161	0.0107567	0.0347691
L-Glutamic acid	1.19364	2.66209e+08	4.44638e+06	2.33263e+08	2.54354e+07	1.1412	0.1906	0.0107745	0.0347985
Stearidonic acid	1.17164	1.6122e+07	1.80411e+06	1.13863e+07	3.39899e+06	1.4159	0.50173	0.0130173	0.0406024
D-Xylose	1.1522	562841	298693	142766	186721	3.9424	1.9791	0.0152714	0.0460689
N-Acetylserotonin	1.1506	7.86681e+07	3.94887e+06	7.14954e+07	4.55726e+06	1.1003	0.13793	0.0154695	0.0464847
D-Xylitol	1.14858	8.66003e+06	346211	7.67652e+06	753836	1.1281	0.17392	0.0157215	0.0470588
trans-Cinnamate	1.10829	3.24921e+08	1.9024e+08	9.3371e+07	8.45936e+07	3.4799	1.799	0.021405	0.0607859
5-Hydroxyindoleacetic acid	1.08778	1.8951e+08	9.25247e+06	2.08219e+08	1.47014e+07	0.91015	-0.13583	0.0248119	0.0682749
D-Phenylalanine	1.06894	2.22809e+07	1.54571e+06	1.92736e+07	2.42442e+06	1.156	0.20918	0.0282746	0.0763064
rac-Glycerol 3-phosphoate	1.06598	6.62434e+06	2.25305e+06	3.83958e+06	1.44137e+06	1.7253	0.78683	0.0288483	0.0774575
CMP	1.01389	3.36089e+07	2.46204e+06	2.91115e+07	3.98042e+06	1.1545	0.20726	0.0403789	0.100991

## Sheet: S2 vs S3
	VIP	mean_S2	sd_S2	mean_S3	sd_S3	Fold Change_S2/S3	log2(FC_S2/S3)	p.value	FDR
2-Keto-glutaramic acid	1.49576	7.05191e+08	1.37958e+07	1.27939e+08	7.43648e+06	5.5119	2.4626	6.84885e-16	6.20265e-13
Triethanolamine	1.49499	1.11939e+07	7.59428e+06	2.35314e+08	3.233e+06	0.04757	-4.3938	1.4374e-14	4.11793e-12
2,3-Dinor-8-iso prostaglandin F2alpha	1.49166	1.00918e+07	301043	3.24623e+07	1.38922e+06	0.31088	-1.6856	3.29309e-12	1.92047e-10
beta-Alanyl-L-lysine	1.49127	5.63183e+07	905084	9.48011e+07	2.37283e+06	0.59407	-0.7513	4.7964e-12	2.45333e-10
(3S,5S)-3,5-Diaminohexanoate	1.49118	1.07525e+06	85379.6	6.63707e+06	360190	0.16201	-2.6259	5.21859e-12	2.63633e-10
Gulonic acid	1.49048	1.17694e+07	432784	2.48118e+07	814504	0.47435	-1.076	9.53184e-12	4.145e-10
Nicotinic acid	1.49044	6.23079e+07	3.49677e+06	1.33954e+08	3.68553e+06	0.46514	-1.1043	9.79026e-12	4.22215e-10
Creatine	1.49021	2.57696e+06	749724	4.63914e+07	3.07565e+06	0.055548	-4.1701	1.17935e-11	4.85534e-10
L-Leucine	1.48941	7.18808e+08	1.1018e+07	1.00641e+09	1.9071e+07	0.71423	-0.48553	2.10026e-11	7.41642e-10
L-Methionine S-oxide	1.48861	4.07239e+07	1.27499e+06	8.19071e+07	3.07153e+06	0.4972	-1.0081	3.55128e-11	1.12605e-09
L-Serine	1.48737	1.04331e+08	1.53493e+06	1.46594e+08	3.3311e+06	0.7117	-0.49065	7.24336e-11	1.96989e-09
Cellobiose	1.48686	1.14638e+09	9.0687e+07	1.26772e+08	5.91106e+06	9.0429	3.1768	9.42887e-11	2.39945e-09
Choline sulfate	1.48567	5.8479e+08	6.88729e+06	7.11148e+08	9.74943e+06	0.82232	-0.28223	1.67412e-10	3.84082e-09
Glutathione	1.48477	4.024e+06	165817	1.22157e+07	787690	0.32941	-1.602	2.46915e-10	5.18623e-09
Acetoacetic acid	1.48475	4.12215e+08	2.73297e+07	9.88534e+07	1.42509e+07	4.17	2.06	2.49267e-10	5.2285e-09
Pipecolic acid	1.4846	2.34776e+09	5.25883e+07	1.81253e+09	6.51895e+06	1.2953	0.37328	2.6586e-10	5.45032e-09
12-Keto-leukotriene B4	1.48356	5.03583e+06	1.45002e+06	2.07003e+07	715299	0.24327	-2.0394	4.00725e-10	7.73127e-09
L-Glutamine	1.48304	1.22842e+09	1.97947e+07	1.0158e+09	1.04499e+07	1.2093	0.27419	4.86489e-10	8.98079e-09
Beta-Tyrosine	1.4821	1.20544e+08	1.97953e+06	1.71244e+08	5.15356e+06	0.70393	-0.5065	6.77923e-10	1.18876e-08
Betaine	1.48176	4.53809e+09	5.37279e+07	3.85565e+09	5.26179e+07	1.177	0.23511	7.62277e-10	1.30545e-08
2-Aminoacrylic acid	1.47874	2.82183e+07	1.03041e+06	3.92275e+07	844270	0.71935	-0.47523	1.90648e-09	2.8142e-08
Cyclic GMP	1.47857	1.02582e+07	398689	6.26157e+06	277710	1.6383	0.71217	1.99648e-09	2.92184e-08
3,4-Dihydroxyphenylglycol	1.47738	1.62504e+07	259466	1.24746e+07	396994	1.3027	0.38147	2.74718e-09	3.8173e-08
L-Threonine	1.47616	1.43353e+08	4.38278e+06	1.82919e+08	2.66073e+06	0.7837	-0.35163	3.72382e-09	4.97241e-08
Ascorbate	1.47554	6.68698e+06	157963	3.28022e+06	419478	2.0386	1.0276	4.31869e-09	5.60543e-08
L-Tryptophan	1.47458	6.25784e+07	1.23137e+06	8.81641e+07	3.21562e+06	0.7098	-0.49453	5.382e-09	6.75867e-08
Subaphylline	1.47132	6.18935e+07	1.06099e+06	8.30668e+07	2.8679e+06	0.7451	-0.42448	1.06808e-08	1.20913e-07
Guanine	1.47071	1.27223e+08	2.60848e+06	1.51968e+08	2.50615e+06	0.83717	-0.2564	1.20154e-08	1.32907e-07
Vanylglycol	1.47005	1.48484e+07	885910	3.06048e+07	2.1587e+06	0.48517	-1.0435	1.36211e-08	1.46754e-07
Methyl jasmonate	1.46818	3.26539e+08	8.69569e+06	4.94882e+08	2.43047e+07	0.65983	-0.59983	1.90695e-08	1.9692e-07
gamma-Aminobutyric acid	1.46668	6.27894e+08	9.01672e+06	7.15456e+08	1.04288e+07	0.87761	-0.18834	2.46061e-08	2.43938e-07
N-Acetyl-L-phenylalanine	1.4656	1.23998e+06	89758.5	2.5562e+06	191025	0.48509	-1.0437	2.93487e-08	2.83827e-07
L-Methionine	1.46493	6.8598e+07	882455	8.61493e+07	2.70516e+06	0.79627	-0.32867	3.26138e-08	3.1185e-07
2-Hydroxy-3-oxoadipate	1.46277	1.27623e+07	925702	5.57675e+06	771783	2.2885	1.1944	4.52073e-08	4.15282e-07
Guanidoacetic acid	1.45541	5.94485e+07	1.45054e+06	4.75299e+07	1.67253e+06	1.2508	0.3228	1.19783e-07	9.73184e-07
cis-Aconitic acid	1.45331	8.00464e+07	2.60834e+06	9.83325e+07	2.3128e+06	0.81404	-0.29683	1.53239e-07	1.20803e-06
D-Fructose	1.45308	2.16063e+08	3.42919e+07	3.63967e+07	1.88648e+06	5.9363	2.5696	1.57196e-07	1.2345e-06
(R) 2,3-Dihydroxy-3-methylvalerate	1.45268	6.6589e+07	1.59896e+06	5.43014e+07	1.73584e+06	1.2263	0.29429	1.64467e-07	1.28209e-06
Sucrose	1.44814	8.66509e+07	2.69889e+06	1.38052e+08	1.00373e+07	0.62767	-0.67193	2.67345e-07	1.97792e-06
L-Arginine	1.44619	9.02071e+07	2.30045e+06	1.07488e+08	2.72716e+06	0.83923	-0.25287	3.25101e-07	2.35541e-06
L-Proline	1.44399	7.17156e+08	1.59749e+07	8.39175e+08	2.02125e+07	0.8546	-0.22668	4.01179e-07	2.8516e-06
p-Hydroxyphenylacetic acid	1.43234	2.99268e+06	246847	4.4391e+06	233174	0.67416	-0.56883	1.07549e-06	6.81692e-06
2-Oxo-4-phenylbutyric acid	1.42527	9.90858e+06	814543	2.01976e+07	2.42071e+06	0.49058	-1.0274	1.79579e-06	1.08254e-05
7,8-Diaminononanoate	1.42223	4.25772e+06	176602	5.44841e+06	245340	0.78146	-0.35576	2.20478e-06	1.30106e-05
Phytosphingosine	1.41411	3.33785e+07	1.07691e+06	5.48236e+07	5.65694e+06	0.60883	-0.71588	3.66548e-06	2.06945e-05
L-Pipecolic acid	1.40111	4.03505e+07	1.00262e+06	4.44976e+07	671122	0.9068	-0.14114	7.50477e-06	3.92604e-05
Cyclic dehypoxanthine futalosine	1.38793	748862	118846	1.14464e+06	34340.8	0.65423	-0.61212	1.41011e-05	6.9785e-05
Indolepyruvate	1.38759	807376	49059.1	3.43785e+06	822197	0.23485	-2.0902	1.43196e-05	7.07296e-05
Linatine	1.38305	1.53163e+07	345902	1.64868e+07	144849	0.929	-0.10625	1.74636e-05	8.47636e-05
Pantothenic acid	1.37965	9.70504e+06	156121	8.03105e+06	522457	1.2084	0.27315	2.01652e-05	9.62679e-05
Glycerophosphocholine	1.3774	1.00119e+10	1.30395e+08	9.16679e+09	2.45793e+08	1.0922	0.12722	2.21154e-05	0.00010483
gamma-Glutamylalanine	1.35296	5.98315e+07	1.68285e+06	6.56583e+07	1.31359e+06	0.91126	-0.13407	5.4612e-05	0.000235718
2-Hydroxycinnamic acid	1.34438	3.12173e+07	2.10967e+06	3.78073e+07	1.33682e+06	0.8257	-0.27632	7.22605e-05	0.000303388
3-Dehydrosphinganine	1.33989	2.18631e+07	1.00943e+06	6.37343e+07	1.6111e+07	0.34304	-1.5436	8.31353e-05	0.000344536
Diacetyl	1.32751	1.25231e+07	2.04144e+06	2.67912e+07	5.38019e+06	0.46743	-1.0972	0.000119824	0.000481421
(R)-5,6-Dihydrothymine	1.32527	1.54312e+07	5.7864e+06	2.98269e+07	871800	0.51736	-0.95076	0.000127622	0.000509431
Saccharopine	1.314	7.39527e+07	3.34111e+06	4.54792e+07	1.15537e+07	1.6261	0.7014	0.000173186	0.000667429
Phenylacetaldehyde	1.31352	2.31836e+08	7.45041e+07	5.16906e+07	1.60566e+07	4.4851	2.1651	0.00017539	0.000675412
Trehalose	1.31172	2.47145e+08	8.30619e+07	4.83365e+07	1.61202e+07	5.113	2.3542	0.00018379	0.000704413
Gentisic acid	1.29666	3.46885e+09	2.62328e+08	4.08893e+09	8.85923e+07	0.84835	-0.23727	0.000267117	0.00098686
2-Methyl-trans-aconitate	1.28884	5.57699e+06	733091	3.72084e+06	427808	1.4989	0.58386	0.000320572	0.00115885
4-Guanidinobutanoic acid	1.26727	4.02196e+06	211969	4.98935e+06	420421	0.80611	-0.31095	0.000512017	0.00176512
3-(2-Hydroxyphenyl)propanoic acid	1.25414	2.10108e+07	1.79346e+06	2.86249e+07	3.39684e+06	0.734	-0.44614	0.000665985	0.00222757
Erucic acid	1.24228	5.19416e+09	3.69548e+08	4.32195e+09	2.63672e+08	1.2018	0.26521	0.000833682	0.0027126
Phenol	1.2416	1.18756e+08	6.42966e+06	1.77883e+08	3.01509e+07	0.66761	-0.58293	0.000844225	0.00273982
Galactitol	1.23676	4.29177e+06	519745	5.57013e+06	430458	0.7705	-0.37614	0.000921975	0.00296032
Citraconic acid	1.23158	1.64054e+07	3.42803e+06	9.32686e+06	1.60728e+06	1.7589	0.81471	0.00101132	0.00321103
gamma-Amino-gamma-cyanobutanoate	1.22809	2.68017e+07	7.85587e+06	4.44229e+07	5.35608e+06	0.60333	-0.72898	0.0010753	0.00339386
Homogentisic acid	1.21927	4.24594e+08	1.52275e+08	1.17923e+08	7.35516e+07	3.6006	1.8482	0.00125046	0.00388459
Acetylcholine	1.20568	2.64136e+07	1.60119e+06	3.21928e+07	2.87697e+06	0.82048	-0.28546	0.00156271	0.00472961
N-Methyl-L-glutamic acid	1.20014	1.0515e+08	9.44225e+06	8.81891e+07	2.58343e+06	1.1923	0.25377	0.00170587	0.00511163
Ergosta-5,7,22,24(28)-tetraen-3beta-ol	1.19972	4.14716e+08	1.73838e+08	1.03046e+08	4.69344e+07	4.0246	2.0088	0.00171692	0.00514175
Nicotinamide ribotide	1.19609	1.41158e+07	4.3868e+06	6.31436e+06	1.1903e+06	2.2355	1.1606	0.00181668	0.0054037
Indole	1.18077	7.57346e+07	2.08117e+06	8.00228e+07	1.53693e+06	0.94641	-0.079458	0.00228656	0.00661851
Methyl beta-D-galactoside	1.15829	2.4557e+08	8.9104e+07	9.88349e+07	2.66655e+07	2.4846	1.313	0.00313745	0.00872388
Ketoleucine	1.15591	4.08232e+08	2.28999e+07	2.59561e+08	9.19101e+07	1.5728	0.65331	0.00324035	0.00897758
Deoxyuridine	1.14894	7.88919e+08	1.5357e+07	8.43349e+08	3.16702e+07	0.93546	-0.096254	0.00355488	0.00973687
DL-Glutamate	1.13927	9.45028e+06	2.08248e+06	1.27772e+07	695383	0.73962	-0.43514	0.00402961	0.0108765
Histamine	1.13505	3.86585e+06	661733	2.52461e+06	599528	1.5313	0.61473	0.00425126	0.011383
Phosphoglycolic acid	1.13201	1.35278e+09	2.30662e+08	9.8289e+08	9.05782e+07	1.3763	0.46083	0.00441638	0.0117622
2-Amino-2-deoxy-D-gluconate	1.13046	1.3483e+07	528692	1.47343e+07	654027	0.91507	-0.12804	0.00450244	0.0119558
Glutaric acid	1.11901	1.71968e+08	6.21548e+07	2.70567e+08	2.71754e+07	0.63559	-0.65384	0.00517882	0.0134684
Palmitoleic acid	1.11541	7.0676e+06	3.88629e+06	1.27786e+07	749329	0.55308	-0.85444	0.00540613	0.0139676
beta-Sitosterol	1.09638	2.34663e+06	1.39234e+06	9.46471e+06	4.93079e+06	0.24793	-2.012	0.00673689	0.0168707
L-Ribulose	1.08665	4.08866e+07	7.53408e+06	2.78889e+07	5.84523e+06	1.4661	0.55194	0.00750546	0.018545
Carbamoyl phosphate	1.0847	3.63147e+08	1.1241e+07	4.12377e+08	3.44677e+07	0.88062	-0.18341	0.00766685	0.0189044
Jasmonic acid	1.08329	457923	278153	2.33285e+06	1.35628e+06	0.19629	-2.3489	0.00778485	0.0191554
(S)-Lactate	1.07199	7.006e+06	2.36642e+06	3.74624e+06	672547	1.8701	0.90315	0.00878485	0.0212493
S-Adenosylhomocysteine	1.05532	4.38067e+07	5.4173e+06	5.42643e+07	6.08393e+06	0.80728	-0.30885	0.0104299	0.0246446
2-Keto-6-acetamidocaproate	1.04887	7.80744e+06	644276	1.5924e+07	6.3672e+06	0.49029	-1.0283	0.0111245	0.0260174
9(S)-HPOT	1.04783	5.10467e+07	7.7198e+06	8.14764e+07	2.27665e+07	0.62652	-0.67456	0.0112394	0.0262263
L-Cysteine	1.03315	1.12587e+07	1.32837e+06	1.441e+07	2.18666e+06	0.78131	-0.35604	0.0129607	0.0296234
Leucodopachrome	1.02816	1.34234e+07	1.37457e+06	1.52267e+07	542025	0.88157	-0.18185	0.0135873	0.0308223
5-Aminopentanal	1.02404	5.17562e+06	3.25258e+06	1.48589e+07	7.30327e+06	0.34832	-1.5215	0.0141227	0.0318582
D-Galactose	1.02386	1.75186e+08	6.74664e+07	6.263e+07	6.39518e+07	2.7971	1.484	0.0141463	0.0319021
Methylselenopyruvate	1.02069	1.41487e+06	83699.2	1.8563e+07	1.4245e+07	0.07622	-3.7137	0.0145682	0.0326957
N-Formyl-L-methionine	1.0077	1.99323e+07	4.14233e+06	1.19321e+07	5.39903e+06	1.6705	0.74025	0.016395	0.0361629
GMP	1.00453	1.17548e+08	5.63196e+06	1.26025e+08	4.56905e+06	0.93274	-0.10046	0.0168663	0.0370591
Phenylpyruvic acid	1.64528	351936	23497.6	4.54949e+06	207102	0.077357	-3.6923	2.8303e-13	1.36255e-10
D-Ribose	1.64203	1.14126e+08	5.2388e+06	3.49281e+07	1.72617e+06	3.2675	1.7082	8.19039e-12	1.11884e-09
Salicylic acid	1.64183	2.47971e+07	1.24116e+06	9.66084e+07	4.92036e+06	0.25668	-1.962	9.45887e-12	1.21431e-09
4-Hydroxycinnamic acid	1.63823	353172	103053	2.22727e+06	127627	0.15857	-2.6568	7.88162e-11	5.35672e-09
Traumatic Acid	1.63102	2.67151e+06	171888	5.55707e+06	281143	0.48074	-1.0567	1.08174e-09	3.88864e-08
Docosahexaenoic acid	1.62411	2.98472e+07	5.61382e+06	1.32911e+08	1.27499e+07	0.22457	-2.1548	5.61595e-09	1.40144e-07
Arachidonic acid	1.61977	1.6712e+06	203423	5.3723e+06	504287	0.31108	-1.6847	1.26133e-08	2.66913e-07
L-Aspartic acid	1.61966	2.90547e+07	3.02792e+06	5.43926e+07	2.178e+06	0.53417	-0.90464	1.28513e-08	2.71451e-07
Pyruvic acid	1.61691	1.54821e+08	6.06004e+06	6.02882e+07	1.32626e+07	2.568	1.3607	2.01893e-08	3.86204e-07
3,4-Dihydroxybenzeneacetic acid	1.61641	3.35691e+08	2.88614e+07	5.40537e+08	1.34666e+07	0.62103	-0.68726	2.17937e-08	4.12794e-07
(R)-3-Hydroxybutyric acid	1.61364	2.8131e+07	1.10502e+06	2.1145e+07	252181	1.3304	0.41184	3.28502e-08	5.72475e-07
N-Acetylserotonin	1.60356	7.14954e+07	4.55726e+06	1.22094e+08	8.17564e+06	0.58558	-0.77206	1.15163e-07	1.58903e-06
N-Acetylaspartylglutamic acid	1.59808	903663	163097	2.00761e+06	142883	0.45012	-1.1516	2.03242e-07	2.58619e-06
5'-Methylthioadenosine	1.59316	2.17825e+08	4.09016e+07	4.47667e+08	2.39521e+07	0.48658	-1.0393	3.21622e-07	3.86909e-06
D-Phenylalanine	1.57605	1.92736e+07	2.42442e+06	3.17371e+07	1.70484e+06	0.60729	-0.71954	1.21088e-06	1.19373e-05
Adrenic acid	1.5603	687387	1.06389e+06	1.19932e+07	2.79287e+06	0.057315	-4.125	3.18141e-06	2.75961e-05
D-Xylitol	1.55179	7.67652e+06	753836	4.75807e+06	299433	1.6134	0.69007	4.99441e-06	4.08389e-05
Gluconolactone	1.54636	1.67018e+08	1.50516e+07	1.10739e+08	5.76022e+06	1.5082	0.59283	6.5218e-06	5.15057e-05
Fumaric acid	1.54562	1.6484e+07	1.27256e+06	1.16123e+07	585155	1.4195	0.50541	6.75701e-06	5.28933e-05
Alpha-Linolenic acid	1.51909	1.5941e+08	3.47969e+07	2.85059e+08	2.17702e+07	0.55922	-0.83851	2.0669e-05	0.000139166
Pimelic acid	1.50903	377499	109811	3.49917e+06	1.0583e+06	0.10788	-3.2125	2.97266e-05	0.000191024
Citric acid	1.41528	3.68772e+09	4.08332e+08	4.58898e+09	8.51179e+07	0.8036	-0.31544	0.000351216	0.00165901
Stachyose	1.4109	6.8402e+07	2.74141e+07	9.09806e+06	4.42369e+06	7.5183	2.9104	0.000383616	0.00179155
L-Glutamic acid	1.40792	2.33263e+08	2.54354e+07	2.93207e+08	1.23841e+07	0.79556	-0.32996	0.000406996	0.00188173
Squalene	1.39482	177342	20194.6	262433	36293.5	0.67576	-0.56542	0.000522999	0.00234578
3,4-dihydroxybenzoate	1.39407	589902	225380	128783	7403.29	4.5806	2.1955	0.000530362	0.00237512
Myristic acid	1.38243	3.41318e+08	1.6104e+08	6.92904e+08	7.33671e+07	0.49259	-1.0215	0.000654991	0.00286408
Maleic acid	1.35596	2.34825e+08	1.62621e+07	2.65994e+08	3.78665e+06	0.88282	-0.17981	0.00102237	0.00422779
3-[(1-Carboxyvinyl)oxy]benzoate	1.34993	559951	475555	1.63661e+06	340187	0.34214	-1.5473	0.00112484	0.00458266
5-Hydroxyindoleacetic acid	1.34028	2.08219e+08	1.47014e+07	1.7944e+08	6.23254e+06	1.1604	0.2146	0.00130486	0.00520578
L-Arabinose	1.28246	7.58927e+06	604012	6.4495e+06	379271	1.1767	0.23477	0.00289228	0.0104299
rac-Glycerol 3-phosphoate	1.23921	3.83958e+06	1.44137e+06	6.03182e+06	377775	0.63655	-0.65164	0.00481738	0.0162274
L-Alanine	1.22535	2.76163e+06	1.63397e+06	5.48337e+06	965141	0.50364	-0.98954	0.00560275	0.0185698
CMP	1.11719	2.91115e+07	3.98042e+06	2.38619e+07	1.90511e+06	1.22	0.28688	0.0154603	0.0443577
8,11,14-Eicosatrienoic acid	1.11333	6.85431e+06	2.22491e+06	1.22161e+07	3.95296e+06	0.56109	-0.8337	0.0159591	0.0456302
L-Tyrosine	1.09626	1.32902e+07	3.12205e+06	1.6931e+07	535870	0.78496	-0.3493	0.0183081	0.051107
Gluconic acid	1.08281	7.67788e+06	4.42912e+06	2.67995e+06	373766	2.8649	1.5185	0.0203284	0.0557632
3,5-Diiodo-L-tyrosine	1.049	9.63313e+06	3.17298e+06	5.78069e+06	1.73859e+06	1.6664	0.73676	0.0261237	0.0683727
Cytidine	1.03964	2.60282e+06	286370	2.94278e+06	151754	0.88448	-0.1771	0.0279194	0.0723439
2-Keto-3-deoxy-D-gluconic acid	1.0088	2.57312e+07	1.09525e+07	1.45051e+07	2.52668e+06	1.7739	0.82696	0.0344673	0.0861981

## Sheet: S3 vs S4
	VIP	mean_S3	sd_S3	mean_S4	sd_S4	Fold Change_S3/S4	log2(FC_S3/S4)	p.value	FDR
Linatine	1.43552	1.64868e+07	144849	2.08971e+06	164260	7.8895	2.9799	2.09575e-18	8.06654e-15
Triethanolamine	1.43547	2.35314e+08	3.233e+06	4.93334e+06	1.95788e+06	47.699	5.5759	4.46145e-18	1.14481e-14
L-Glutamine	1.43537	1.0158e+09	1.04499e+07	4.17721e+08	4.37095e+06	2.4318	1.282	1.87421e-17	2.88553e-14
Pipecolic acid	1.43532	1.81253e+09	6.51895e+06	7.96913e+08	1.92252e+07	2.2744	1.1855	3.21198e-17	4.49561e-14
Betaine	1.43492	3.85565e+09	5.26179e+07	1.76561e+09	2.05376e+07	2.1838	1.1268	6.54067e-16	3.35667e-13
L-Threonine	1.43486	1.82919e+08	2.66073e+06	8.54824e+07	567050	2.1398	1.0975	9.05738e-16	4.35773e-13
gamma-Glutamylalanine	1.43429	6.56583e+07	1.31359e+06	2.58653e+07	514573	2.5385	1.344	9.83347e-15	2.44379e-12
cis-Aconitic acid	1.43428	9.83325e+07	2.3128e+06	3.06176e+07	687896	3.2116	1.6833	1.03454e-14	2.48872e-12
beta-Alanyl-L-lysine	1.43414	9.48011e+07	2.37283e+06	2.67269e+07	894054	3.547	1.8266	1.61014e-14	3.21944e-12
L-Leucine	1.4339	1.00641e+09	1.9071e+07	4.07528e+08	1.43711e+07	2.4695	1.3042	3.17647e-14	4.7024e-12
L-Arginine	1.43373	1.07488e+08	2.72716e+06	3.89418e+07	832239	2.7602	1.4648	4.84431e-14	6.16389e-12
L-Proline	1.43362	8.39175e+08	2.02125e+07	3.51621e+08	4.9613e+06	2.3866	1.2549	6.27071e-14	7.49414e-12
Uracil	1.43337	6.93244e+07	1.50254e+06	3.45243e+07	446291	2.008	1.0058	1.07067e-13	1.07624e-11
L-Serine	1.43311	1.46594e+08	3.3311e+06	7.11777e+07	1.30396e+06	2.0595	1.0423	1.79354e-13	1.58697e-11
Guanine	1.43303	1.51968e+08	2.50615e+06	9.0881e+07	1.54043e+06	1.6722	0.74172	2.0854e-13	1.71717e-11
2-Aminoacrylic acid	1.43284	3.92275e+07	844270	1.79696e+07	636454	2.183	1.1263	2.87686e-13	2.20139e-11
Gulonic acid	1.43272	2.48118e+07	814504	8.12192e+06	233312	3.0549	1.6111	3.52733e-13	2.49113e-11
Cellobiose	1.43265	1.26772e+08	5.91106e+06	9.9017e+06	1.03786e+06	12.803	3.6784	3.95525e-13	2.66651e-11
L-Methionine	1.43264	8.61493e+07	2.70516e+06	3.19015e+07	681674	2.7005	1.4332	4.01211e-13	2.68567e-11
Beta-Tyrosine	1.43263	1.71244e+08	5.15356e+06	6.86602e+07	1.18473e+06	2.4941	1.3185	4.10817e-13	2.73807e-11
N-Methyl-L-glutamic acid	1.4326	8.81891e+07	2.58343e+06	3.15268e+07	1.3852e+06	2.7973	1.484	4.25845e-13	2.81386e-11
L-Cystathionine	1.43259	6.3786e+07	1.93379e+06	2.48296e+07	586112	2.569	1.3612	4.37109e-13	2.85158e-11
Subaphylline	1.43251	8.30668e+07	2.8679e+06	2.66059e+07	739922	3.1221	1.6425	4.89018e-13	3.09832e-11
(R) 2,3-Dihydroxy-3-methylvalerate	1.43202	5.43014e+07	1.73584e+06	2.22779e+07	483262	2.4375	1.2854	9.82617e-13	5.26884e-11
Nicotinic acid	1.43087	1.33954e+08	3.68553e+06	4.64718e+07	4.25085e+06	2.8825	1.5273	3.71142e-12	1.42142e-10
L-Tryptophan	1.43082	8.81641e+07	3.21562e+06	3.16564e+07	1.7323e+06	2.785	1.4777	3.90307e-12	1.48374e-10
N-Acetyl-D-glucosamine	1.43082	2.88026e+07	1.20451e+06	9.74636e+06	259894	2.9552	1.5633	3.91798e-12	1.48574e-10
3,4-Dihydroxyphenylglycol	1.43067	1.24746e+07	396994	1.48486e+06	602220	8.4012	3.0706	4.54332e-12	1.67342e-10
L-Methionine S-oxide	1.43027	8.19071e+07	3.07153e+06	3.51714e+07	846317	2.3288	1.2196	6.62146e-12	2.21137e-10
Cytosine	1.43006	6.95625e+07	2.04929e+06	3.44923e+07	1.31568e+06	2.0168	1.012	7.9528e-12	2.55086e-10
L-Pipecolic acid	1.42892	4.44976e+07	671122	2.44725e+07	1.36777e+06	1.8183	0.86257	1.96816e-11	5.11853e-10
p-Hydroxyphenylacetic acid	1.42887	4.4391e+06	233174	1.23697e+06	73569.2	3.5887	1.8435	2.03974e-11	5.24271e-10
Ascorbate	1.42877	3.28022e+06	419478	1.4446e+07	749221	0.22707	-2.1388	2.1884e-11	5.51383e-10
Glycerophosphocholine	1.42802	9.16679e+09	2.45793e+08	5.00112e+09	2.30703e+08	1.8329	0.87417	3.62665e-11	8.33372e-10
gamma-Aminobutyric acid	1.42693	7.15456e+08	1.04288e+07	5.66175e+08	7.6126e+06	1.2637	0.33761	7.00569e-11	1.42295e-09
Adenine	1.42647	1.68925e+09	5.30874e+07	8.97335e+08	4.60071e+07	1.8825	0.91266	8.9958e-11	1.74213e-09
Creatine	1.42627	4.63914e+07	3.07565e+06	1.11036e+08	4.91156e+06	0.4178	-1.2591	9.97969e-11	1.89688e-09
Guanidoacetic acid	1.42615	4.75299e+07	1.67253e+06	2.70412e+07	787220	1.7577	0.81368	1.06327e-10	1.99635e-09
Riboflavin	1.42571	8.07224e+06	404815	3.08984e+06	218146	2.6125	1.3854	1.33066e-10	2.38138e-09
Oxalureate	1.42469	1.79165e+06	158127	8.83656e+06	664100	0.20275	-2.3022	2.15158e-10	3.54229e-09
Vanylglycol	1.42359	3.06048e+07	2.1587e+06	9.08486e+06	355206	3.3688	1.7522	3.45039e-10	5.27645e-09
Palmitoleic acid	1.42349	1.27786e+07	749329	4.25274e+06	442540	3.0048	1.5873	3.59026e-10	5.44588e-09
(R)-5,6-Dihydrothymine	1.42221	2.98269e+07	871800	1.9678e+07	652784	1.5157	0.60003	5.87535e-10	8.26846e-09
7,8-Diaminononanoate	1.42082	5.44841e+06	245340	2.31958e+06	253547	2.3489	1.232	9.55482e-10	1.25419e-08
Tetrahydrodipicolinate	1.4182	3.90225e+06	287659	971225	214369	4.0179	2.0064	2.13292e-09	2.43866e-08
Pantothenic acid	1.41818	8.03105e+06	522457	2.62056e+06	407597	3.0646	1.6157	2.14592e-09	2.44893e-08
2-Hydroxycinnamic acid	1.41755	3.78073e+07	1.33682e+06	2.05671e+07	1.68327e+06	1.8382	0.87832	2.55544e-09	2.84069e-08
Nicotinate D-ribonucleoside	1.41646	3.36798e+08	1.3727e+07	1.89313e+08	1.30477e+07	1.7791	0.83111	3.40702e-09	3.6351e-08
Glutathione	1.41626	1.22157e+07	787690	5.14466e+06	461268	2.3744	1.2476	3.58754e-09	3.79875e-08
DL-Glutamate	1.41575	1.27772e+07	695383	6.24616e+06	496219	2.0456	1.0325	4.07891e-09	4.21187e-08
12-Keto-leukotriene B4	1.41054	2.07003e+07	715299	1.33785e+07	806341	1.5473	0.62973	1.28609e-08	1.14256e-07
L-Histidine	1.4104	1.43089e+07	1.19448e+06	5.98544e+06	289428	2.3906	1.2574	1.32412e-08	1.17094e-07
Choline sulfate	1.4091	7.11148e+08	9.74943e+06	5.88725e+08	1.57778e+07	1.2079	0.27256	1.69705e-08	1.4564e-07
Malonic semialdehyde	1.40838	2.30805e+06	330524	150975	21954.6	15.288	3.9343	1.93434e-08	1.63543e-07
(2S,5S)-trans-Carboxymethylproline	1.4076	6.26477e+07	7.22664e+06	1.58591e+07	961287	3.9503	1.982	2.22546e-08	1.84409e-07
Methyl jasmonate	1.40565	4.94882e+08	2.43047e+07	3.28403e+08	1.14036e+07	1.5069	0.59161	3.09915e-08	2.46205e-07
2-Methyl-trans-aconitate	1.40485	3.72084e+06	427808	747884	230665	4.9752	2.3147	3.53447e-08	2.77569e-07
Gentisic acid	1.40402	4.08893e+09	8.85923e+07	3.41514e+09	6.79591e+07	1.1973	0.25978	4.02558e-08	3.10666e-07
2-Hydroxy-3-oxoadipate	1.40302	5.57675e+06	771783	920650	138525	6.0574	2.5987	4.69856e-08	3.54777e-07
2-Oxo-4-phenylbutyric acid	1.39877	2.01976e+07	2.42071e+06	6.55253e+06	364454	3.0824	1.6241	8.60311e-08	6.09823e-07
Acetylcholine	1.39821	3.21928e+07	2.87697e+06	1.40504e+07	1.57551e+06	2.2912	1.1961	9.26106e-08	6.51661e-07
Glutaric acid	1.39553	2.70567e+08	2.71754e+07	1.2312e+08	5.01532e+06	2.1976	1.1359	1.30376e-07	8.764e-07
Sucrose	1.39393	1.38052e+08	1.00373e+07	8.19575e+07	3.79099e+06	1.6844	0.75227	1.58126e-07	1.04038e-06
Acetoacetic acid	1.39032	9.88534e+07	1.42509e+07	2.74614e+07	492004	3.5997	1.8479	2.38056e-07	1.50641e-06
Phosphorylcholine	1.38279	4.50294e+07	2.74097e+06	2.15687e+07	4.27687e+06	2.0877	1.0619	5.07673e-07	2.94565e-06
Phytosphingosine	1.38243	5.48236e+07	5.65694e+06	2.30405e+07	3.96114e+06	2.3794	1.2506	5.24514e-07	3.03005e-06
D-Fructose	1.37291	3.63967e+07	1.88648e+06	1.21567e+07	5.42923e+06	2.994	1.5821	1.179e-06	6.34906e-06
Pyrrole-2-carboxylic acid	1.35792	2.173e+09	5.43542e+07	1.88217e+09	5.5074e+07	1.1545	0.20729	3.37351e-06	1.62206e-05
L-Ribulose	1.35248	2.78889e+07	5.84523e+06	6.68458e+06	307274	4.1721	2.0608	4.69852e-06	2.20208e-05
Cyclic GMP	1.3488	6.26157e+06	277710	2.51702e+06	1.0213e+06	2.4877	1.3148	5.80471e-06	2.65506e-05
Phosphoglycolic acid	1.33637	9.8289e+08	9.05782e+07	1.44603e+09	1.07974e+08	0.67971	-0.557	1.11547e-05	4.82408e-05
Saccharopine	1.28588	4.54792e+07	1.15537e+07	1.48407e+07	2.34537e+06	3.0645	1.6157	8.18388e-05	0.000293978
N-Acetyl-L-phenylalanine	1.24412	2.5562e+06	191025	1.95009e+06	191474	1.3108	0.39047	0.000265746	0.000847963
N-Formyl-L-methionine	1.23371	1.19321e+07	5.39903e+06	6.82791e+07	2.54173e+07	0.17476	-2.5166	0.000341773	0.00106216
Cyclic dehypoxanthine futalosine	1.22201	1.14464e+06	34340.8	1.52887e+06	180348	0.74868	-0.41758	0.00044639	0.00135155
Methylselenopyruvate	1.21088	1.8563e+07	1.4245e+07	4.75663e+07	1.41246e+06	0.39026	-1.3575	0.000567572	0.00167562
Diacetyl	1.20875	2.67912e+07	5.38019e+06	8.01954e+06	7.61173e+06	3.3407	1.7402	0.000593349	0.00174569
Methyl beta-D-galactoside	1.20724	9.88349e+07	2.66655e+07	6.31662e+08	2.64372e+08	0.15647	-2.6761	0.000612188	0.00179392
Hypoxanthine	1.20711	3.24026e+07	4.73413e+06	2.28115e+07	693390	1.4204	0.50635	0.000613794	0.00179713
3-Dehydrosphinganine	1.20253	6.37343e+07	1.6111e+07	2.40526e+07	1.19377e+07	2.6498	1.4059	0.000673939	0.00195806
Trehalose	1.2019	4.83365e+07	1.61202e+07	1.64574e+07	740950	2.9371	1.5544	0.000682566	0.00198055
Citraconic acid	1.19069	9.32686e+06	1.60728e+06	5.81626e+06	879990	1.6036	0.6813	0.000850787	0.00241096
Indole	1.17781	8.00228e+07	1.53693e+06	7.47627e+07	2.38896e+06	1.0704	0.098094	0.00108162	0.00298648
Pyroglutamic acid	1.15738	4.3517e+07	5.29843e+06	3.05457e+07	5.13221e+06	1.4247	0.51061	0.00154351	0.00408384
Betaine aldehyde	1.14558	3.67079e+07	3.83523e+06	4.60543e+07	3.90017e+06	0.79706	-0.32725	0.00187154	0.00483785
Indolepyruvate	1.14077	3.43785e+06	822197	6.55645e+06	1.65306e+06	0.52435	-0.93141	0.00201959	0.00517021
Carbamoyl phosphate	1.14067	4.12377e+08	3.44677e+07	2.18294e+08	1.09634e+08	1.8891	0.91769	0.00202257	0.00517696
9(S)-HPOT	1.13803	8.14764e+07	2.27665e+07	1.82724e+08	5.58689e+07	0.4459	-1.1652	0.00210768	0.00537055
2-Keto-6-acetamidocaproate	1.12873	1.5924e+07	6.3672e+06	3.6073e+06	3.9648e+06	4.4144	2.1422	0.00242968	0.00609043
4-Oxoglutaramate	1.12744	8.90052e+07	3.18473e+07	3.11214e+07	1.53549e+07	2.8599	1.516	0.00247695	0.00619782
gamma-Amino-gamma-cyanobutanoate	1.11126	4.44229e+07	5.35608e+06	3.18706e+07	5.88141e+06	1.3939	0.47908	0.00313367	0.00759061
Alpha-D-Glucose	1.10405	6.3213e+08	1.10862e+08	3.88663e+08	1.1088e+08	1.6264	0.7017	0.00346597	0.00827318
Galactitol	1.10164	5.57013e+06	430458	4.45429e+06	580198	1.2505	0.32251	0.00358239	0.00852069
O-Phosphoethanolamine	1.09446	2.1433e+07	571070	2.25556e+07	468048	0.95023	-0.073652	0.00394807	0.00928292
Kynurenic acid	1.08847	5.64312e+06	3.26956e+06	736200	25288.1	7.6652	2.9383	0.00427412	0.0099613
Histamine	1.07937	2.52461e+06	599528	4.57707e+06	1.25913e+06	0.55158	-0.85837	0.00480768	0.0110213
5-(2-Hydroxyethyl)-4-methylthiazole	1.06464	4.78282e+06	2.87716e+06	4.22521e+07	2.61042e+07	0.1132	-3.1431	0.00577685	0.0129575
Deoxyribose	1.05652	1.69587e+07	8.70895e+06	4.23654e+06	2.52849e+06	4.003	2.0011	0.00637019	0.0141319
Hydrogen phosphate	1.05522	1.15743e+08	6.79601e+07	1.94178e+07	1.10091e+07	5.9607	2.5755	0.00646907	0.0143306
Phosphohydroxypyruvic acid	1.05511	3.11942e+07	1.89122e+07	2.05345e+08	1.23053e+08	0.15191	-2.7187	0.00647749	0.0143451
Ketoleucine	1.05298	2.59561e+08	9.19101e+07	5.17133e+08	1.60489e+08	0.50192	-0.99446	0.00664249	0.0146726
Ergosta-5,7,22,24(28)-tetraen-3beta-ol	1.04747	1.03046e+08	4.69344e+07	2.26778e+08	7.66182e+07	0.45439	-1.138	0.007084	0.0155319
(3S,5S)-3,5-Diaminohexanoate	1.03866	6.63707e+06	360190	6.0086e+06	293483	1.1046	0.14352	0.00783552	0.016979
24,25-Dihydrolanosterol	1.0347	4.94305e+07	3.6773e+06	6.1068e+07	7.85399e+06	0.80943	-0.30502	0.00819104	0.0176652
L-Valine	1.01897	1.08186e+06	475935	409746	201479	2.6403	1.4007	0.00972817	0.0205452
Norepinephrine	1.01104	4.87328e+07	1.99717e+07	2.30811e+07	1.59253e+06	2.1114	1.0782	0.0105788	0.0221061
Se-Methylselenocysteine	1.00864	2.2535e+09	7.03907e+07	2.35639e+09	3.95443e+07	0.95634	-0.064409	0.010847	0.0225798
Phenol	1.00838	1.77883e+08	3.01509e+07	1.17885e+08	3.61929e+07	1.509	0.59355	0.010877	0.02263
Ribose 1,5-bisphosphate	1.34629	4.53111e+07	730694	9.86498	0	4593100	22.131	3.75659e-18	1.44729e-14
Maleic acid	1.34598	2.65994e+08	3.78665e+06	8.4486e+07	1.88155e+06	3.1484	1.6546	1.48355e-16	1.85217e-13
3,4-Dihydroxybenzeneacetic acid	1.34545	5.40537e+08	1.34666e+07	8.24416e+07	5.52855e+06	6.5566	2.7129	3.29784e-15	1.3613e-12
Citric acid	1.34542	4.58898e+09	8.51179e+07	1.75706e+09	3.31591e+07	2.6117	1.385	3.8293e-15	1.44687e-12
D-Arabitol	1.34221	1.07611e+08	2.25781e+06	4.94256e+07	2.85624e+06	2.1772	1.1225	2.82659e-12	2.00428e-10
L-Aspartic acid	1.34013	5.43926e+07	2.178e+06	2.50132e+07	508426	2.1746	1.1207	1.97963e-11	8.29006e-10
N-Acetylaspartylglutamic acid	1.33995	2.00761e+06	142883	151138	10505.6	13.283	3.7315	2.26629e-11	9.22317e-10
Tetracosanoic acid	1.33989	2.40061e+07	1.86068e+06	9.86498	0	2433500	21.215	2.36598e-11	9.42702e-10
Gluconolactone	1.33979	1.10739e+08	5.76022e+06	3.20569e+07	2.14133e+06	3.4545	1.7885	2.55206e-11	9.86511e-10
Mannitol	1.33962	3.26094e+09	1.12658e+08	1.69362e+09	5.17719e+07	1.9254	0.94518	2.89593e-11	1.07624e-09
L-Tyrosine	1.33858	1.6931e+07	535870	6.97064e+06	653583	2.4289	1.2803	5.79893e-11	1.82131e-09
L-Glutamic acid	1.33806	2.93207e+08	1.23841e+07	1.47762e+08	2.96871e+06	1.9843	0.98864	7.90788e-11	2.2991e-09
D-Phenylalanine	1.33798	3.17371e+07	1.70484e+06	9.3991e+06	979437	3.3766	1.7556	8.32807e-11	2.36372e-09
3,4-dihydroxybenzoate	1.33698	128783	7403.29	1.4254e+06	120380	0.090348	-3.4684	1.43703e-10	3.63441e-09
Traumatic Acid	1.33359	5.55707e+06	281143	1.67921e+06	312479	3.3093	1.7265	6.48354e-10	1.16724e-08
Cytidine	1.32893	2.94278e+06	151754	1.41201e+06	120737	2.0841	1.0594	2.98552e-09	3.96537e-08
Phenylethylamine	1.32825	114163	43950.7	1.32827e+06	150508	0.085948	-3.5404	3.60155e-09	4.60982e-08
Fumaric acid	1.32783	1.16123e+07	585155	6.33542e+06	364727	1.8329	0.87414	4.03784e-09	5.05627e-08
D-Ribose	1.32066	3.49281e+07	1.72617e+06	1.73527e+07	2.09032e+06	2.0128	1.0092	2.01853e-08	1.84867e-07
Pyridoxal phosphate	1.32053	1.24704e+06	47736	1.8362e+06	77587.3	0.67914	-0.55822	2.06623e-08	1.87896e-07
Succinic acid	1.31275	2.67782e+07	1.82571e+06	1.5747e+07	692026	1.7005	0.76598	7.56133e-08	5.55264e-07
D-Xylitol	1.3046	4.75807e+06	299433	2.79803e+06	247151	1.7005	0.76597	2.20158e-07	1.36879e-06
rac-Glycerol 3-phosphoate	1.30374	6.03182e+06	377775	3.99342e+06	154362	1.5104	0.59497	2.43382e-07	1.49152e-06
Ribitol	1.30347	6.33539e+06	2.34467e+06	2.58418e+07	3.13942e+06	0.24516	-2.0282	2.51185e-07	1.52961e-06
Stearidonic acid	1.30121	1.19886e+07	1.1088e+06	1.78012e+07	457365	0.67347	-0.57031	3.2349e-07	1.89291e-06
Adrenic acid	1.28957	1.19932e+07	2.79287e+06	9.86498	0	1215700	20.213	9.98089e-07	4.99649e-06
Protocatechuic acid	1.27838	1.70668e+07	1.71265e+06	1.03007e+07	275440	1.6568	0.72844	2.4105e-06	1.06623e-05
Urocanic acid	1.2681	3.51458e+06	333567	2.08226e+06	214058	1.6879	0.7552	4.80186e-06	1.94668e-05
2-Keto-3-deoxy-D-gluconic acid	1.26327	1.45051e+07	2.52668e+06	4.61879e+06	1.26758e+06	3.1404	1.651	6.43441e-06	2.50232e-05
Erythritol	1.25763	4.34746e+07	8.78123e+06	1.37371e+07	775289	3.1648	1.6621	8.85979e-06	3.32149e-05
Arachidic acid	1.25436	4.32705e+07	8.62774e+06	1.17933e+08	2.08675e+07	0.36691	-1.4465	1.05693e-05	3.86829e-05
(R)-3-Hydroxybutyric acid	1.25215	2.1145e+07	252181	1.56375e+07	1.66887e+06	1.3522	0.43531	1.18666e-05	4.2889e-05
N-Acetylserotonin	1.25194	1.22094e+08	8.17564e+06	8.91988e+07	5.91847e+06	1.3688	0.45289	1.19927e-05	4.32082e-05
3-[(1-Carboxyvinyl)oxy]benzoate	1.24659	1.63661e+06	340187	529708	83317.5	3.0896	1.6274	1.56841e-05	5.49159e-05
Salicylic acid	1.24548	9.66084e+07	4.92036e+06	8.02468e+07	1.71038e+06	1.2039	0.2677	1.65484e-05	5.75409e-05
4-Hydroxycinnamic acid	1.2394	2.22727e+06	127627	3.1045e+06	258899	0.71743	-0.47909	2.19954e-05	7.42041e-05
Creatinine	1.23616	1.06233e+08	7.58298e+06	1.32952e+08	4.73779e+06	0.79903	-0.32367	2.54213e-05	8.43097e-05
beta-Alanine	1.1763	2.31632e+06	1.45602e+06	2.69174e+07	1.05176e+07	0.086053	-3.5386	0.000205167	0.000536377
Gluconic acid	1.16629	2.67995e+06	373766	1.58603e+06	315364	1.6897	0.75679	0.000269521	0.000686454
4-Hydroxyphenylpyruvic acid	1.16268	1.03416e+06	80368.4	812795	59809.7	1.2723	0.34749	0.000296146	0.000745818
trans-Cinnamate	1.15552	5.3334e+07	1.74727e+07	3.34032e+08	1.28924e+08	0.15967	-2.6469	0.000355183	0.000878493
ATP	1.1476	4.98705e+06	903252	2.99285e+06	288646	1.6663	0.73667	0.000430597	0.00103944
Pyruvic acid	1.13674	6.02882e+07	1.32626e+07	3.23756e+07	3.55365e+06	1.8621	0.89697	0.000553783	0.00130147
L-Alanine	1.13008	5.48337e+06	965141	3.18931e+06	627958	1.7193	0.78182	0.000641767	0.00148768
Palmitic acid	1.12589	6.94022e+08	4.57505e+07	1.03945e+09	1.69484e+08	0.66768	-0.58276	0.000702446	0.00161409
Phenylpyruvic acid	1.09287	4.54949e+06	207102	8.03912e+06	1.9348e+06	0.56592	-0.82133	0.00135006	0.00289001
CMP	1.08418	2.38619e+07	1.90511e+06	2.87523e+07	2.03898e+06	0.82991	-0.26897	0.0015793	0.00332012
m-Coumaric acid	1.07782	9.06755e+06	1.89082e+06	4.82345e+06	1.57693e+06	1.8799	0.91065	0.00176496	0.0036604
Oxalacetic acid	1.07688	8.44485e+07	5.36002e+07	4.13813e+08	1.83882e+08	0.20407	-2.2928	0.00179374	0.00371209
Docosapentaenoic acid (22n-3)	1.0767	1.19319e+07	3.88083e+06	1.93246e+07	1.85418e+06	0.61745	-0.69561	0.00179927	0.0037222
Stachyose	1.06526	9.09806e+06	4.42369e+06	1.71156e+06	71309	5.3157	2.4102	0.00218083	0.00441282
11b-PGF2a	1.05665	2.99106e+06	505891	2.04655e+06	279488	1.4615	0.54746	0.00250634	0.00499539
5'-Methylthioadenosine	1.02208	4.47667e+08	2.39521e+07	4.07637e+08	1.15634e+07	1.0982	0.13514	0.00420045	0.00796534

## Sheet: S4 vs S5
	VIP	mean_S4	sd_S4	mean_S5	sd_S5	Fold Change_S4/S5	log2(FC_S4/S5)	p.value	FDR
N-Acetyl-D-glucosamine	1.58077	9.74636e+06	259894	5.08322e+07	828922	0.19174	-2.3828	5.63232e-17	7.8832e-14
L-Glutamine	1.58046	4.17721e+08	4.37095e+06	2.23718e+08	2.55781e+06	1.8672	0.90086	4.62632e-16	3.56134e-13
Methylselenopyruvate	1.5801	4.75663e+07	1.41246e+06	1.28132e+06	233978	37.123	5.2142	2.51948e-15	1.33758e-12
L-Lysine	1.57969	2.60258e+08	3.37037e+06	3.83278e+08	2.8067e+06	0.67903	-0.55845	1.04006e-14	3.22104e-12
Choline sulfate	1.57966	5.88725e+08	1.57778e+07	1.70594e+09	3.69342e+07	0.3451	-1.5349	1.12975e-14	3.22104e-12
gamma-Aminobutyric acid	1.5794	5.66175e+08	7.6126e+06	1.03058e+09	1.62589e+07	0.54937	-0.86414	2.332e-14	5.98392e-12
cis-Aconitic acid	1.57877	3.06176e+07	687896	1.30847e+07	365369	2.34	1.2265	9.33519e-14	1.7223e-11
Guanidoacetic acid	1.57876	2.70412e+07	787220	8.68374e+07	2.53898e+06	0.3114	-1.6832	9.39682e-14	1.7223e-11
L-Threonine	1.57858	8.54824e+07	567050	1.28626e+08	1.90077e+06	0.66458	-0.58948	1.31423e-13	2.17532e-11
L-Proline	1.57855	3.51621e+08	4.9613e+06	5.17962e+08	5.8861e+06	0.67886	-0.55882	1.40319e-13	2.22716e-11
Betaine	1.57829	1.76561e+09	2.05376e+07	3.0513e+09	5.86341e+07	0.57864	-0.78926	2.15796e-13	3.04807e-11
Acetoacetic acid	1.57823	2.74614e+07	492004	4.69741e+07	815613	0.58461	-0.77446	2.38783e-13	3.16923e-11
L-Ribulose	1.57735	6.68458e+06	307274	3.05794e+07	1.28371e+06	0.2186	-2.1937	8.18169e-13	8.45405e-11
(R) 2,3-Dihydroxy-3-methylvalerate	1.57714	2.22779e+07	483262	1.12402e+07	397927	1.982	0.98694	1.06349e-12	1.02978e-10
(3S,5S)-3,5-Diaminohexanoate	1.57685	6.0086e+06	293483	1.54537e+07	469392	0.38881	-1.3629	1.47499e-12	1.27578e-10
Cytosine	1.57665	3.44923e+07	1.31568e+06	8.29225e+07	2.58604e+06	0.41596	-1.2655	1.83451e-12	1.47105e-10
Creatine	1.57627	1.11036e+08	4.91156e+06	4.18855e+06	4.49416e+06	26.509	4.7284	2.70955e-12	1.96775e-10
L-Arginine	1.57596	3.89418e+07	832239	6.3002e+07	1.30128e+06	0.6181	-0.69408	3.64774e-12	2.53162e-10
Cyclic dehypoxanthine futalosine	1.57547	1.52887e+06	180348	5.77329e+06	220174	0.26482	-1.9169	5.62053e-12	3.63587e-10
Hypoxanthine	1.5746	2.28115e+07	693390	1.21071e+07	333489	1.8841	0.9139	1.12019e-11	6.15943e-10
p-Hydroxyphenylacetic acid	1.57205	1.23697e+06	73569.2	2.44944e+06	71149.2	0.505	-0.98565	5.50567e-11	2.27864e-09
gamma-Glutamylalanine	1.56727	2.58653e+07	514573	3.45791e+07	747207	0.748	-0.41888	4.36395e-10	1.19338e-08
Uracil	1.56352	3.45243e+07	446291	4.54679e+07	1.20401e+06	0.75931	-0.39724	1.41075e-09	3.13699e-08
Guanine	1.56307	9.0881e+07	1.54043e+06	1.25468e+08	3.81072e+06	0.72434	-0.46527	1.59831e-09	3.44645e-08
Vanylglycol	1.56276	9.08486e+06	355206	3.84654e+06	517709	2.3618	1.2399	1.7373e-09	3.69439e-08
(R)-5,6-Dihydrothymine	1.56248	1.9678e+07	652784	5.26535e+07	3.9292e+06	0.37373	-1.4199	1.87403e-09	3.90083e-08
Trehalose	1.55995	1.64574e+07	740950	2.76255e+07	1.23279e+06	0.59573	-0.74726	3.50631e-09	6.68109e-08
Cellobiose	1.55804	9.9017e+06	1.03786e+06	2.3521e+07	1.50996e+06	0.42097	-1.2482	5.364e-09	9.50335e-08
2-Methyl-trans-aconitate	1.55683	747884	230665	8.30213e+06	1.01699e+06	0.090083	-3.4726	6.89101e-09	1.16632e-07
L-Methionine S-oxide	1.55453	3.51714e+07	846317	4.95312e+07	1.89513e+06	0.71009	-0.49393	1.07644e-08	1.70502e-07
L-Serine	1.54913	7.11777e+07	1.30396e+06	8.74796e+07	2.23692e+06	0.81365	-0.29752	2.67707e-08	3.7266e-07
Adenine	1.54306	8.97335e+08	4.60071e+07	1.29069e+09	5.04953e+07	0.69524	-0.52443	6.30591e-08	7.8295e-07
N-Methyl-L-glutamic acid	1.53234	3.15268e+07	1.3852e+06	3.98745e+07	893847	0.79065	-0.33889	2.13952e-07	2.28116e-06
Acetylcholine	1.5303	1.40504e+07	1.57551e+06	2.67595e+07	2.02306e+06	0.52506	-0.92945	2.61788e-07	2.71597e-06
Nicotinic acid	1.52536	4.64718e+07	4.25085e+06	6.8619e+07	1.98385e+06	0.67724	-0.56225	4.13245e-07	4.05501e-06
Palmitoleic acid	1.52133	4.25274e+06	442540	6.83129e+06	353853	0.62254	-0.68376	5.82561e-07	5.47899e-06
7,8-Diaminononanoate	1.50949	2.31958e+06	253547	3.82134e+06	260086	0.60701	-0.72022	1.41507e-06	1.18212e-05
(2S,5S)-trans-Carboxymethylproline	1.47029	1.58591e+07	961287	2.38688e+07	2.26087e+06	0.66443	-0.58981	1.19567e-05	7.77062e-05
Benzoate	1.46713	4.32615e+07	9.07674e+06	1.32982e+07	2.18188e+06	3.2532	1.7019	1.37078e-05	8.74255e-05
Leucodopachrome	1.46698	1.51472e+07	2.59996e+06	6.74971e+06	309144	2.2441	1.1662	1.37984e-05	8.78943e-05
Pipecolic acid	1.46249	7.96913e+08	1.92252e+07	6.62474e+08	3.82733e+07	1.2029	0.26656	1.66429e-05	0.000103823
L-Kynurenine	1.44557	1.80288e+06	368590	598044	188311	3.0146	1.592	3.17897e-05	0.000184314
Glutathione	1.4334	5.14466e+06	461268	6.63647e+06	277704	0.77521	-0.36734	4.81739e-05	0.00026766
Glutaric acid	1.43279	1.2312e+08	5.01532e+06	1.56084e+08	1.08201e+07	0.7888	-0.34226	4.91559e-05	0.000272428
2-Aminoacrylic acid	1.42205	1.79696e+07	636454	2.04167e+07	667118	0.88014	-0.18419	6.88594e-05	0.000366964
Glycerophosphocholine	1.41474	5.00112e+09	2.30703e+08	5.9378e+09	2.79419e+08	0.84225	-0.24768	8.54802e-05	0.000443564
Phosphorylcholine	1.40856	2.15687e+07	4.27687e+06	3.37165e+07	2.18302e+06	0.63971	-0.64452	0.000101876	0.000517478
L-Histidine	1.38231	5.98544e+06	289428	4.90748e+06	362598	1.2197	0.28648	0.000200687	0.000935447
Phosphoserine	1.37304	11.7151	0	4.11243e+08	1.82006e+08	2.8487e-08	-25.065	0.000249402	0.0011267
Phosphoglycolic acid	1.36666	1.44603e+09	1.07974e+08	1.04784e+09	1.43463e+08	1.38	0.46469	0.000287995	0.00128002
2-Hydroxycinnamic acid	1.36327	2.05671e+07	1.68327e+06	1.6379e+07	896159	1.2557	0.32849	0.000310271	0.00136914
L-Leucine	1.35431	4.07528e+08	1.43711e+07	4.40843e+08	5.95604e+06	0.92443	-0.11337	0.000375687	0.00162064
Nicotinate D-ribonucleoside	1.35324	1.89313e+08	1.30477e+07	1.46491e+08	1.52305e+07	1.2923	0.36997	0.000384161	0.00165303
N-Formyl-L-methionine	1.34203	6.82791e+07	2.54173e+07	1.49733e+07	4.0337e+06	4.5601	2.1891	0.000482248	0.00202197
Oxalureate	1.34094	8.83656e+06	664100	1.75585e+06	3.3635e+06	5.0326	2.3313	0.000492772	0.00206217
Ascorbate	1.32519	1.4446e+07	749221	1.22681e+07	803301	1.1775	0.23576	0.000664862	0.00266638
Riboflavin	1.29825	3.08984e+06	218146	3.84879e+06	345796	0.80281	-0.31687	0.00106331	0.00399773
L-Cystathionine	1.26909	2.48296e+07	586112	2.60699e+07	408216	0.95242	-0.070328	0.00167962	0.00592834
Linatine	1.25729	2.08971e+06	164260	1.74674e+06	118701	1.1963	0.25864	0.00199476	0.00689368
Kynurenic acid	1.25625	736200	25288.1	927164	110232	0.79403	-0.33273	0.00202472	0.00698155
Beta-Tyrosine	1.23839	6.86602e+07	1.18473e+06	6.60102e+07	1.1196e+06	1.0401	0.056786	0.00259167	0.0086087
5-Aminopentanal	1.21507	1.58257e+07	4.00811e+06	8.70999e+06	2.2388e+06	1.817	0.86153	0.00350565	0.0111514
Putrescine	1.19167	2.05424e+07	2.09951e+06	1.7169e+07	887595	1.1965	0.2588	0.00465037	0.0141833
Oxoglutaric acid	1.1782	1.50047e+07	6.14312e+06	5.73327e+06	1.89688e+06	2.6171	1.388	0.00542596	0.0162147
Betaine aldehyde	1.17059	4.60543e+07	3.90017e+06	3.64193e+07	5.54421e+06	1.2646	0.33863	0.00590483	0.0173992
3,4-Dihydroxyphenylglycol	1.17024	1.48486e+06	602220	3.7661e+06	1.48883e+06	0.39427	-1.3427	0.00592786	0.0174537
Alpha-D-Glucose	1.15066	3.88663e+08	1.1088e+08	6.26184e+08	1.33373e+08	0.62068	-0.68807	0.00731048	0.0208584
Malonic semialdehyde	1.1325	150975	21954.6	541670	294114	0.27872	-1.8431	0.00879724	0.0245767
Subaphylline	1.13026	2.66059e+07	739922	2.47419e+07	1.20351e+06	1.0753	0.10478	0.0089952	0.0250244
Methyl beta-D-galactoside	1.12276	6.31662e+08	2.64372e+08	2.77296e+08	6.50302e+07	2.2779	1.1877	0.00968242	0.0266102
N-Acetylglutamic acid	1.11842	2.63022e+07	1.35116e+06	2.41566e+07	966567	1.0888	0.12277	0.0100972	0.0275796
Histamine	1.11509	4.57707e+06	1.25913e+06	2.87836e+06	406474	1.5902	0.66918	0.0104242	0.0282903
Phosphohydroxypyruvic acid	1.11057	2.05345e+08	1.23053e+08	4.20842e+07	3.59274e+07	4.8794	2.2867	0.0108812	0.0293289
Thyroxine	1.1009	8.03483e+07	2.50126e+07	4.84688e+07	4.77169e+06	1.6577	0.72921	0.0119084	0.0315686
24,25-Dihydrolanosterol	1.09091	6.1068e+07	7.85399e+06	4.74822e+07	7.76372e+06	1.2861	0.36303	0.0130427	0.034052
Methyl jasmonate	1.08933	3.28403e+08	1.14036e+07	3.98395e+08	5.59004e+07	0.82432	-0.27873	0.0132286	0.0344208
Gulonic acid	1.08379	8.12192e+06	233312	8.70098e+06	415572	0.93345	-0.099357	0.0138985	0.0358669
Indolepyruvate	1.06951	6.55645e+06	1.65306e+06	9.09223e+06	1.35791e+06	0.7211	-0.47172	0.0157392	0.0397442
Hydrogen phosphate	1.05408	1.94178e+07	1.10091e+07	6.47742e+07	3.77164e+07	0.29978	-1.738	0.0179236	0.0442798
2,3-Dinor-8-iso prostaglandin F2alpha	1.05341	3.26717e+07	2.28018e+06	5.55367e+07	1.96983e+07	0.58829	-0.7654	0.0180238	0.0444842
12-Keto-leukotriene B4	1.0321	1.33785e+07	806341	1.50345e+07	1.2518e+06	0.88986	-0.16836	0.0214093	0.0512386
N-Carbamoylputrescine	1.02108	2.74011e+07	1.46128e+06	4.13469e+07	1.2691e+07	0.66271	-0.59355	0.0233314	0.0549755
Carnosine	1.01663	4.7336e+08	1.01306e+08	5.84223e+08	1.43383e+07	0.81024	-0.30358	0.0241412	0.0565096
Ciliatine	1.00925	1.64403e+08	6.07024e+07	7.20249e+07	6.13634e+07	2.2826	1.1907	0.0255291	0.0591225
Ketoleucine	1.00694	5.17133e+08	1.60489e+08	3.29916e+08	7.12781e+07	1.5675	0.64843	0.025976	0.0598961
D-Arabitol	1.30381	4.94256e+07	2.85624e+06	2.52322e+08	5.44827e+06	0.19588	-2.3519	2.0626e-15	6.94186e-13
Docosahexaenoic acid	1.30353	1.23117e+08	2.79744e+06	2.55799e+07	1.82946e+06	4.813	2.2669	7.00717e-15	1.61212e-12
Pyridoxal phosphate	1.30309	1.8362e+06	77587.3	1.44688e+07	497104	0.12691	-2.9781	3.13987e-14	5.20718e-12
Gluconolactone	1.30292	3.20569e+07	2.14133e+06	1.27963e+08	3.37845e+06	0.25052	-1.997	4.97301e-14	7.29566e-12
Pimelic acid	1.30259	2.48033e+06	123986	8.31456e+06	232926	0.29831	-1.7451	1.11591e-13	1.20447e-11
L-Glutamic acid	1.3012	1.47762e+08	2.96871e+06	9.4081e+07	891950	1.5706	0.6513	1.27187e-12	6.89764e-11
4-Hydroxyphenylpyruvic acid	1.29856	812795	59809.7	2.36321e+06	101661	0.34394	-1.5398	1.96668e-11	5.42283e-10
Tetracosanoic acid	1.29727	9.86498	0	2.16199e+07	1.80774e+06	4.5629e-07	-21.064	5.0132e-11	1.12262e-09
Maleic acid	1.29704	8.4486e+07	1.88155e+06	1.18631e+08	2.2062e+06	0.71217	-0.4897	5.84279e-11	1.23813e-09
Ribose 1,5-bisphosphate	1.29598	9.86498	0	3.99726e+07	3.61992e+06	2.4679e-07	-21.95	1.10328e-10	2.03955e-09
Mannitol	1.29441	1.69362e+09	5.17719e+07	2.29261e+09	2.81809e+07	0.73873	-0.43688	2.5045e-10	3.98041e-09
L-Aspartic acid	1.29423	2.50132e+07	508426	1.81107e+07	459275	1.3811	0.46585	2.72702e-10	4.25721e-09
Protocatechuic acid	1.28827	1.03007e+07	275440	2.23154e+07	1.47032e+06	0.4616	-1.1153	2.52039e-09	2.59003e-08
Stachyose	1.28777	1.71156e+06	71309	3.27344e+06	184129	0.52286	-0.9355	2.92545e-09	2.94423e-08
Malonate	1.28726	1.32054e+07	1.69476e+06	9.86498	0	1338600	20.352	3.38854e-09	3.31694e-08
Uridine	1.28572	1.69712e+07	1.37814e+06	5.97096e+06	522705	2.8423	1.5071	5.15725e-09	4.71738e-08
Stearidonic acid	1.28269	1.78012e+07	457365	2.41455e+07	794414	0.73725	-0.43978	1.07279e-08	8.838e-08
Docosapentaenoic acid (22n-3)	1.28123	1.93246e+07	1.85418e+06	4.00639e+06	1.33848e+06	4.8234	2.2701	1.47217e-08	1.15781e-07
N-Acetylaspartylglutamic acid	1.27812	151138	10505.6	37160.9	14784.6	4.0671	2.024	2.726e-08	1.95204e-07
Adrenic acid	1.2773	9.86498	0	4.56677e+06	738180	2.1602e-06	-18.82	3.16967e-08	2.20758e-07
3,4-Dihydroxybenzeneacetic acid	1.27679	8.24416e+07	5.52855e+06	2.42918e+07	7.71159e+06	3.3938	1.7629	3.47083e-08	2.38682e-07
Succinic acid	1.27596	1.5747e+07	692026	2.2485e+07	875664	0.70033	-0.51389	4.00909e-08	2.70975e-07
2-Keto-3-deoxy-D-gluconic acid	1.27278	4.61879e+06	1.26758e+06	2.13788e+07	2.64251e+06	0.21604	-2.2106	6.73736e-08	4.24068e-07
AICAR	1.27123	18052.9	3809.03	82503.4	10903.4	0.21881	-2.1922	8.51027e-08	5.17444e-07
Phenylethylamine	1.26664	1.32827e+06	150508	3.19396e+06	324229	0.41587	-1.2658	1.60684e-07	9.00888e-07
(R)-3-Hydroxybutyric acid	1.26265	1.56375e+07	1.66887e+06	2.39815e+07	225423	0.65206	-0.61691	2.62607e-07	1.37412e-06
3,4-dihydroxybenzoate	1.25821	1.4254e+06	120380	2.18852e+06	108950	0.65131	-0.61858	4.30996e-07	2.12507e-06
D-Phenylalanine	1.25449	9.3991e+06	979437	1.45669e+07	593222	0.64524	-0.6321	6.2949e-07	2.93651e-06
rac-Glycerol 3-phosphoate	1.25195	3.99342e+06	154362	4.68583e+06	31219.4	0.85223	-0.23068	8.02496e-07	3.64692e-06
Arachidic acid	1.24163	1.17933e+08	2.08675e+07	2.57561e+07	9.82743e+06	4.5788	2.195	1.93246e-06	7.85548e-06
4-Hydroxycinnamic acid	1.23885	3.1045e+06	258899	1.95166e+06	141923	1.5907	0.66966	2.38718e-06	9.44552e-06
Salicylic acid	1.23054	8.02468e+07	1.71038e+06	9.14487e+07	2.53719e+06	0.87751	-0.18852	4.2751e-06	1.58831e-05
Cytidine	1.22168	1.41201e+06	120737	1.98032e+06	112654	0.71302	-0.48798	7.42188e-06	2.59008e-05
5'-Methylthioadenosine	1.21669	4.07637e+08	1.15634e+07	3.42507e+08	1.57572e+07	1.1902	0.25115	9.86878e-06	3.34405e-05
N-Acetylserotonin	1.21552	8.91988e+07	5.91847e+06	6.88638e+07	1.66212e+06	1.2953	0.37328	1.05289e-05	3.53737e-05
11b-PGF2a	1.21272	2.04655e+06	279488	1.07947e+06	101714	1.8959	0.92288	1.22399e-05	4.01668e-05
Alpha-Linolenic acid	1.20452	2.52169e+08	1.45745e+07	1.89283e+08	1.41121e+07	1.3322	0.41385	1.8548e-05	5.85341e-05
Citric acid	1.20093	1.75706e+09	3.31591e+07	5.89807e+08	3.82679e+08	2.979	1.5749	2.20121e-05	6.83299e-05
Creatinine	1.19254	1.32952e+08	4.73779e+06	1.02766e+08	9.23741e+06	1.2937	0.37154	3.20941e-05	9.51185e-05
6-Hydroxynicotinic acid	1.19227	2.16005e+07	7.43917e+06	9.86498	0	2189600	21.062	3.24702e-05	9.596e-05
Myristic acid	1.19118	6.33471e+08	3.76584e+07	4.68196e+08	4.31039e+07	1.353	0.43616	3.4036e-05	0.000100148
Palmitic acid	1.18964	1.03945e+09	1.69484e+08	5.37234e+08	4.46593e+07	1.9348	0.9522	3.63265e-05	0.000106096
Ribitol	1.17487	2.58418e+07	3.13942e+06	1.73836e+07	405271	1.4866	0.57198	6.51336e-05	0.000177374
Arachidonic acid	1.15728	5.3084e+06	384000	4.11781e+06	288461	1.2891	0.3664	0.00012003	0.000303671
trans-Cinnamate	1.15025	3.34032e+08	1.28924e+08	2.29394e+07	5.63958e+06	14.561	3.8641	0.00015005	0.000371167
beta-Alanine	1.14904	2.69174e+07	1.05176e+07	1.52617e+06	1.1691e+06	17.637	4.1406	0.000155765	0.000383576
3,5-Diiodo-L-tyrosine	1.14582	3.87485e+06	224101	2.49364e+06	538030	1.5539	0.63589	0.000171821	0.00041833
ATP	1.14294	2.99285e+06	288646	4.57402e+06	609633	0.65431	-0.61194	0.000187204	0.00045146
3-[(1-Carboxyvinyl)oxy]benzoate	1.14289	529708	83317.5	4.51848e+06	1.69985e+06	0.11723	-3.0926	0.000187476	0.000451926
3,4-Dihydroxyhydrocinnamic acid	1.13627	1.2747e+07	5.57368e+06	9.86498	0	1292100	20.301	0.000227069	0.000535632
Thymidine	1.12845	1.90586e+07	8.57005e+06	9.86498	0	1931900	20.882	0.000281922	0.000649494
Fumaric acid	1.10335	6.33542e+06	364727	1.08567e+07	2.18054e+06	0.58355	-0.77707	0.000529993	0.00114818
L-Alanine	1.09572	3.18931e+06	627958	7.60404e+06	2.11998e+06	0.41942	-1.2535	0.000631644	0.001339
Oxalacetic acid	1.0828	4.13813e+08	1.83882e+08	6.06053e+07	5.42452e+06	6.828	2.7715	0.000837689	0.00172033
Phenylpyruvic acid	1.05203	8.03912e+06	1.9348e+06	4.63128e+06	86323	1.7358	0.79563	0.00153685	0.0029623
CMP	1.05079	2.87523e+07	2.03898e+06	2.43872e+07	1.42762e+06	1.179	0.23756	0.00157198	0.00301814
Squalene	1.02376	212238	35406.3	150987	12327.1	1.4057	0.49125	0.00251091	0.00462157

## Sheet: S1 vs S2 vs S3 vs S4 vs S5
	VIP	p.value	FDR
cis-Aconitic acid	1.76417	3.89524e-13	1.17591e-10
beta-Alanyl-L-lysine	1.39575	2.86623e-12	4.36915e-10
2,3-Dinor-8-iso prostaglandin F2alpha	1.68878	5.05164e-12	6.9442e-10
Pantothenic acid	1.79877	1.22912e-11	1.25321e-09
Uracil	1.71263	1.28561e-11	1.28527e-09
L-Methionine	1.63255	6.14473e-11	4.2234e-09
Beta-Tyrosine	1.44225	7.80252e-11	4.94352e-09
Glycerophosphocholine	1.77056	1.89763e-10	9.48567e-09
Cytosine	1.02986	1.59018e-09	5.02195e-08
Subaphylline	1.61785	6.50889e-09	1.54408e-07
Linatine	1.77507	1.15455e-08	2.44842e-07
L-Glutamine	1.8657	1.50931e-08	3.07371e-07
Malonic semialdehyde	1.56013	2.15158e-08	4.12012e-07
4-Oxoglutaramate	1.61863	2.51777e-08	4.6368e-07
Guanine	1.14526	3.88091e-08	6.77444e-07
3,4-Dihydroxyphenylglycol	1.7722	4.56218e-08	7.7356e-07
L-Leucine	1.30916	7.32871e-08	1.15489e-06
Tetrahydrodipicolinate	1.1639	1.13772e-07	1.65875e-06
Phytosphingosine	1.08865	1.94961e-07	2.5765e-06
L-Serine	1.04489	2.53713e-07	3.20177e-06
9(S)-HPOT	1.70566	3.65956e-07	4.38906e-06
2-Hydroxy-3-oxoadipate	1.80927	1.56461e-06	1.52848e-05
2-Hydroxycinnamic acid	1.68224	2.60682e-06	2.34431e-05
L-Tryptophan	1.40935	5.73351e-06	4.59756e-05
L-Threonine	1.01277	7.36115e-06	5.72964e-05
Vanylglycol	1.00831	7.73526e-06	5.95619e-05
Riboflavin	1.70886	1.10441e-05	8.07768e-05
Diacetyl	1.33007	2.39788e-05	0.00015831
p-Hydroxyphenylacetic acid	1.18986	4.2984e-05	0.000260925
Betaine	1.56171	4.59235e-05	0.000275756
L-Pipecolic acid	1.71602	5.01704e-05	0.000297429
gamma-Aminobutyric acid	1.04288	0.000119842	0.000635578
7,8-Diaminononanoate	1.29275	0.000180628	0.000901148
(R) 2,3-Dihydroxy-3-methylvalerate	1.85607	0.000185998	0.000924645
L-Cystathionine	1.52051	0.000237504	0.00113828
Hydroquinone	1.15315	0.00028829	0.00134541
L-Lysine	1.25571	0.000367656	0.00165607
Pipecolic acid	1.84188	0.000401582	0.00178796
Cellobiose	1.72404	0.000435583	0.00191334
Ascorbate	1.10689	0.000482259	0.00209092
L-Ribulose	1.37763	0.000496137	0.00214084
N-Methyl-L-glutamic acid	1.77954	0.000701451	0.00288604
(2S,5S)-trans-Carboxymethylproline	1.68601	0.00180739	0.0064985
Choline sulfate	1.40603	0.00359079	0.0117201
gamma-Glutamylalanine	1.52261	0.003653	0.0118879
2-Keto-glutaramic acid	1.71411	0.00633076	0.0187439
Cyclic GMP	1.57116	0.00708373	0.0205931
Kynurenic acid	1.47982	0.0136368	0.0357427
2-Aminoacrylic acid	1.03586	0.0144693	0.0375539
12-Keto-leukotriene B4	1.30581	0.0181535	0.0450937
Adenine	1.48251	0.0186007	0.0460103
L-Arginine	1.38106	0.0194921	0.0477988
Saccharopine	1.7736	0.0352674	0.0779021
Cyclic dehypoxanthine futalosine	1.45959	0.0374795	0.0817908
Deoxyribose	1.01885	0.03971	0.0857125
Indolepyruvate	1.75923	0.048331	0.0999871
Phosphorylcholine	1.05103	0.0486945	0.100563
Squalene	1.38193	5.29933e-13	3.4637e-10
Pyruvic acid	1.71968	5.24874e-12	1.89399e-09
Salicylic acid	1.44275	2.28646e-11	4.8157e-09
Cytidine	1.58757	5.88068e-10	4.54146e-08
(R)-3-Hydroxybutyric acid	1.47573	6.2222e-10	4.68039e-08
Gluconolactone	1.47853	2.00682e-09	1.18005e-07
Maleic acid	1.72084	3.17438e-09	1.6564e-07
Traumatic Acid	1.19453	6.05765e-08	1.71569e-06
N-Acetylaspartylglutamic acid	1.39558	8.33722e-07	1.38364e-05
Citric acid	1.75896	8.95068e-07	1.46035e-05
D-Ribose	1.79526	4.67393e-06	5.62815e-05
Protocatechuic acid	1.00986	5.00226e-06	5.96768e-05
Arachidonic acid	1.20013	5.13175e-06	6.10331e-05
Ribitol	1.34797	6.73237e-06	7.62032e-05
Fructose 1,6-bisphosphate	1.23427	7.00118e-06	7.84349e-05
Pyridoxal phosphate	1.36234	2.24124e-05	0.000206051
3,4-Dihydroxybenzeneacetic acid	1.47238	2.6085e-05	0.000234968
Stachyose	1.67997	0.000174751	0.00115149
Arachidic acid	1.22568	0.000236369	0.00148648
4-Hydroxycinnamic acid	1.07511	0.000245885	0.00153301
Malonate	1.41086	0.000356507	0.00208575
Linoleic acid	1.27413	0.000610574	0.0032311
Urocanic acid	1.48445	0.00087838	0.0043465
3,4-dihydroxybenzoate	1.65227	0.00111273	0.00528801
Fumaric acid	1.58448	0.00189515	0.00822843
Phenylpyruvic acid	1.28886	0.0026998	0.011016
5'-Methylthioadenosine	1.35032	0.00693676	0.0243059
L-Glutamic acid	1.54896	0.0107745	0.0348256
Stearidonic acid	1.24608	0.0130173	0.0406339
D-Xylitol	1.83128	0.0157215	0.0470953
CMP	1.20854	0.0403789	0.101069
